# Supplementary material for: Roles and Programming of Arabidopsis ARGONAUTE Proteins during Turnip Mosaic Virus Infection
Source: PLoS Pathog. 2015 Mar 25;11(3):e1004755. doi: 10.1371/journal.ppat.1004755 (PMC4373807; doi:10.1371/journal.ppat.1004755)
Supplement: S1 Dataset — (XLSX) [file ppat.1004755.s014.xlsx]

## Sheet: AGO2rosetteTuMV
Reads per million (RPM)
	Rosette leaves	Rosette leaves	Rosette leaves	Rosette leaves	Rosette leaves	Rosette leaves	Rosette leaves	Rosette leaves
	Mock	Mock	Mock	Mock	TuMV	TuMV	TuMV	TuMV
	Input	Input	HA-AGO2-DAD IP	HA-AGO2-DAD IP	Input	Input	HA-AGO2-DAD IP	HA-AGO2-DAD IP
Name\Library	49	50	51	52	53	54	55	56
MIR156abcdef	4.3904	1.05989	2.07386	3.6855	6.20915	7.77884	2.17744	2.95144
MIR156g	0	0	0	0.237774	0.13211	0	0	0
MIR156h	0	0	0	0	0	0	0	0
MIR157abc	3.28047	0.883243	13.3649	24.6096	3.30274	5.10088	15.2421	20.9167
MIR157d	0.0863282	0.176649	0.345643	0.356661	0.264219	0.127522	0.483877	0.898265
MIR158a	234.467	139.199	465.12	473.646	678.911	454.616	457.263	417.051
MIR158b	0	0.176649	0	0	0.13211	0.382566	0.120969	0.128324
MIR159a	73302.2	33877.3	177815	204473	75100.7	78418.2	217783	200518
MIR159b	15260.4	7553.49	175767	206006	19803.9	27972.7	221603	249471
MIR159c	2.88583	1.94313	22.2363	34.1206	4.35962	3.82566	30.3633	39.652
MIR160abc	20.1885	15.0151	1.15214	2.97218	31.1779	62.6133	3.38714	1.92485
MIR161.1	2327.49	3094.18	11596.2	11344.8	3135.49	4922.6	11424.2	9483.88
MIR161.2	10.0511	7.06594	11.9823	11.2943	12.8146	15.5577	13.4276	11.5491
MIR162ab	96.6382	83.5547	86.5259	104.858	244.006	447.602	83.7107	81.1005
MIR163	3154.44	1524.48	47.5835	79.8921	4567.16	5995.57	64.1137	83.9236
MIR164ab	1.38125	0.529946	0.8065	1.30776	1.18899	2.80548	1.33066	0.641618
MIR164c	1.19626	0.706594	0.230428	0.594435	0.264219	2.29539	0	0
MIR165ab	17.2286	25.614	88.2541	103.194	49.2769	105.206	99.6786	81.6138
MIR166abcdefg	352.577	469.002	1615.19	1626.26	1168.91	2393.08	1654.98	1340.08
MIR167ab	30.3012	25.7907	8.64107	11.7698	69.2254	112.092	7.62106	10.7792
MIR167c	0.0369978	0	0.345643	0	0	0.127522	0.362907	0
MIR167d	42.2515	22.7877	4.839	4.87437	55.8824	66.3114	5.0807	5.38959
MIR168ab	945.109	920.339	477.333	509.788	2426.32	2823.72	413.835	422.313
MIR169a	0.246652	0.706594	0	0	0.396329	0.892653	0	0
MIR169bc	0.0246652	0	0	0	0	0	0	0
MIR169defg	0	0	0	0	0.264219	0	0	0
MIR169hijklmn	0.0123326	0	0	0	0	0.127522	0	0
MIR170	0.308315	0	0	0	0	0.892653	0	0
MIR171a	2.12121	0.706594	0	0.118887	2.24586	3.95318	0	0.384971
MIR171bc	0.517969	0.176649	0	0.118887	1.3211	2.29539	0	0.513294
MIR172ab	2.12121	1.76649	29.6101	45.0582	3.69907	9.81919	32.9036	30.6693
MIR172cd	0	0	0	0	0	0	0	0
MIR172e	0	0	0	0	0	0	0	0
MIR173	0.90028	0.176649	0	0	3.56696	7.26875	0.120969	0
MIR1886.1	0	0	0	0	0	0	0	0
MIR1886.2	0.480971	1.05989	0	0	0.660548	0.892653	0	0
MIR1887	0	0	0	0	0	0	0	0
MIR1888	0.0863282	0	0.345643	1.06998	0.13211	0.255044	0.967753	1.28324
MIR2111ab	0	0	0	0	0	0	0	0
MIR2112	0	0	0	0	0	0.127522	0	0
MIR319ab	17.0313	10.5989	5.41507	11.7698	22.4586	34.4309	8.46784	7.18612
MIR319c	69.8272	23.3176	4.60857	6.65768	38.3118	40.4244	5.32264	4.10635
MIR3434	0	0	0	0	0	0	0.120969	0
MIR390ab	12.0119	5.65275	1069.3	1241.18	10.9651	20.531	796.461	932.912
MIR391	1.08527	1.05989	0.230428	0.356661	3.17063	6.88618	0.362907	0.128324
MIR393ab	2.88583	3.35632	0	0	5.68071	7.52379	0	0
MIR394ab	5.41401	4.41621	0.345643	1.06998	9.37978	18.8732	0.362907	0.256647
MIR395ade	5.19202	4.94616	2.76514	3.6855	24.7045	27.7998	7.62106	7.95606
MIR395bcf	2.07188	1.41319	0.8065	1.18887	9.51189	9.69166	1.20969	1.15491
MIR396a	529.426	228.053	91.7105	82.5076	756.856	603.051	110.808	105.995
MIR396b	145.697	61.4737	125.584	165.491	155.757	176.618	123.872	128.067
MIR397a	0.0246652	0	0	0	0.13211	0.255044	0	0
MIR397b	8.69448	2.47308	1.03693	1.30776	12.022	17.598	2.41938	2.95144
MIR398a	0.838617	0.176649	0.115214	0	1.18899	5.48344	0	0
MIR398bc	19.8185	16.605	4.72378	6.18213	39.6329	92.8359	4.59683	10.1376
MIR399a	0	0	0	0	0	0	0	0
MIR399bc	0.0246652	0	0	0.237774	0	0.255044	0	0.128324
MIR399d	0	0	0	0	0	0	0	0
MIR399e	0	0	0	0	0	0	0	0
MIR399f	0	0	0	0	0	0	0	0
MIR400	0.258985	0	0	0.118887	0.264219	0.382566	0	0
MIR402	1.87455	0.353297	0.230428	0	1.84953	1.40274	0.120969	0
MIR403	168.093	117.825	122.703	181.659	224.718	361.907	143.953	158.736
MIR408	9.07679	6.88929	5950.7	4058.8	19.6843	58.0225	4743.32	9048.48
MIR447ab	0.271317	0.353297	0.230428	0.356661	0.660548	0.382566	0.362907	0.128324
MIR447c	0	0	0	0	0	0	0	0
miR472	0.715291	0.883243	0.230428	0.594435	1.3211	1.78531	0.241938	0.256647
miR771	0	0	0	0	0	0	0	0
miR773a	0.0123326	0	0	0	0	0.127522	0	0
miR773b	0	0	0	0	0	0	0	0
miR774a	0	0	0	0	0	0	0	0
MIR774b	0	0	0	0	0	0	0	0
miR775	0.542634	0.353297	0.230428	0.356661	0.660548	0.510088	0.241938	0
miR776	0	0	0	0	0	0	0	0
miR777	0	0	0	0	0	0	0	0
miR778	0.0123326	0	0	0	0	0	0	0
miR779	0	0	0	0	0	0	0	0
miR780.1	0	0	0	0	0	0	0	0
miR780.2	0	0	0	0	0	0	0	0
miR781	1.31959	0.529946	0.345643	0.356661	2.11375	1.78531	1.33066	1.66821
MIR822	11.901	10.9522	7.14328	8.20321	11.3614	17.0879	7.863	5.90288
MIR823	5.80865	2.82638	1.613	1.90219	7.79447	6.24857	0.967753	1.66821
MIR824	8.06552	4.59286	0.8065	0.83221	8.45501	12.7522	0.362907	0.898265
MIR825	4.58773	3.00302	1.15214	1.06998	20.477	22.3163	0.725815	1.02659
MIR826	0.99894	0.353297	0	0	1.71742	3.06053	0	0
MIR827	0.320648	0	4.60857	3.20995	0.13211	0.510088	6.04846	3.84971
MIR828	0.295982	0.176649	0	0	0.396329	0.382566	0.120969	0.256647
MIR829	0	0	0	0	0	0	0	0
MIR830	0.123326	0	0	0	0.13211	0	0	0
MIR831	0	0	0	0	0	0	0	0
MIR832	0	0	0	0	0	0	0	0
MIR833	0	0	0	0	0.13211	0	0	0
MIR834	0	0	0	0	0	0	0	0
MIR835	0	0	0	0	0	0	0	0
MIR836	0	0	0	0	0	0	0	0
MIR837	0.147991	0	8.64107	10.2243	0	0	10.2824	9.88091
MIR838	0.0246652	0	0.345643	0.237774	0	0.127522	0	0
MIR839	0	0	0.230428	0	0.13211	0.382566	0	0
MIR840	4.14375	1.05989	12312.5	10574.4	8.19079	10.4568	12407.6	11321.2
MIR841a	1.39358	0.529946	4.49336	5.94435	2.11375	3.44309	5.20167	4.87629
MIR841b	0.28365	0	1.613	0.713322	0.13211	0	0.362907	0.128324
MIR842	0.234319	0.176649	0	0	0.528438	0.255044	0	0
MIR843	2.04721	0.883243	5.53028	2.61552	0.264219	1.27522	2.29841	2.69479
MIR844	0	0	4.72378	3.32884	0	0	3.75004	4.363
MIR845a	0.0739956	0	0	0	0.13211	0	0	0
MIR845b	0	0	0	0	0	0	0	0
MIR846	8.91647	3.53297	3.11078	7.01434	4.22751	6.63114	7.37912	3.33641
MIR847	0.110993	0	0.115214	0	0.264219	0.255044	0.241938	0.256647
MIR848	0.419308	0.176649	0.230428	0.594435	0.264219	1.40274	0	0.384971
MIR849	0	0	0	0	0	0	0	0
MIR850	0.690625	0.176649	170.632	153.245	0.792658	1.65778	219.317	151.55
MIR851	0	0	0	0	0	0	0	0
MIR852	0.0246652	0	6.91285	7.96543	0	0	4.23392	4.363
MIR853	0.0246652	0	0	0	0	0	0	0
MIR856	0	0	0	0	0	0	0	0
MIR857	0.0246652	0	0	0	0.13211	0	0	0
MIR858	16.6737	10.069	0.230428	0.713322	18.7596	17.8531	0.483877	0.641618
MIR859	0.0123326	0	0	0	0	0	0	0
MIR860	0.172656	0	0	0	0.13211	0.510088	0	0
MIR861	5.14269	1.58984	0	0	9.11556	12.8797	0	0
MIR862	0.0863282	0	0	0	0.264219	0.255044	0	0
MIR863	0	0	0.115214	0	0	0	0	0
MIR864	0	0	0	0	0	0	0	0
MIR865	0.061663	0	0	0.475548	0.13211	0.510088	0.483877	0.384971
MIR866	0.234319	0	43.8966	48.9815	0.528438	0.510088	57.5813	80.7155
MIR867	0	0	0	0	0	0	0	0
MIR868	0	0	0	0	0	0	0	0
MIR869	0	0	0.230428	0	0	0	0.120969	0.128324
MIR870	0.0246652	0	0	0	0	0	0	0
MIR156a*	0	0	0	0	0	0	0	0
MIR156b*	0	0	0	0	0	0.255044	0	0
MIR156c*	0.419308	0	0.8065	0.83221	0.13211	0	0.362907	0.128324
MIR156d*	0.160324	0	0	0	0	0.127522	0	0
MIR156e*	0	0	0	0	0	0	0	0
MIR156f*	0	0	0	0	0	0	0	0
MIR156g*	0	0	0	0	0	0	0	0
MIR156h*	0	0	0	0	0	0	0	0
MIR157ab*	0	0	0	0	0	0	0	0
MIR157c*	0.875614	0.176649	0.115214	0	1.05688	0.63761	0	0
MIR157d*	0	0	0	0	0	0	0	0
MIR158a*	2.2692	2.11978	3.68686	1.90219	9.644	17.343	1.81454	6.67282
MIR158b*	0.0123326	0	0	0	0	0.127522	0	0
MIR159a*	0	0	0	0	0	0	0	0
MIR159b*	0.0246652	0	0	0	0	0.255044	0	0
MIR159c*	0	0	0	0	0	0	0	0
MIR160a*	0.0369978	0.176649	0	0	0	0.255044	0	0
MIR160b*	0	0	0	0	0	0	0	0
MIR160c*	0	0	0	0	0	0.127522	0	0
MIR161.1*	0.320648	0.353297	0	0	0.528438	1.02018	0	0
MIR161.2*	0.0123326	0	0	0	0	0	0	0
MIR162ab*	1.5909	0.706594	0	0	4.22751	5.61096	0	0
MIR163*	0.209654	0.176649	0	0	0.924767	2.80548	0	0
MIR164a*	0.061663	0	0	0	0	0.127522	0	0
MIR164b*	0.0123326	0	0	0.237774	0.13211	0.127522	0	0.256647
MIR164c*	1.41825	1.05989	0	0	1.84953	4.59079	0	0
MIR165a*	0.789286	0.353297	0	0	0.792658	0.765131	0	0
MIR165b*	0	0	0	0	0	0	0	0
MIR166ab*	9.12612	3.17967	0.115214	0	10.3045	14.1549	0	0.256647
MIR166c*	0	0.176649	0	0	0.396329	0.765131	0	0
MIR166d*	0	0	0	0	0.13211	0.255044	0	0
MIR166e*	4.25475	1.23654	0.345643	0	5.5486	9.81919	0.120969	0.128324
MIR166f*	0.0123326	0.176649	4.26293	1.90219	0	0	4.23392	1.79653
MIR166g*	0	0	0	0	0	0	0	0
MIR167a*	0.986608	0.529946	0	0	1.05688	2.04035	0	0
MIR167b*	0.0246652	0	0	0	0	0	0	0
MIR167c*	0	0	0	0	0	0	0	0
MIR167d*	0.271317	0.529946	0	0	0.264219	0.63761	0	0.128324
MIR168a*	4.03276	4.06292	3.57164	2.61552	26.6861	28.4374	1.69357	2.69479
MIR168b*	29.4626	22.0811	1.03693	0.951097	251.405	215.512	1.33066	1.53988
MIR169a*	0	0	0	0	0	0	0	0
MIR169b*	0	0	0	0	0	0	0	0
MIR169c*	0	0	0	0	0	0	0	0
MIR169dg*	1.29492	1.94313	0	0	1.45321	1.02018	0	0
MIR169e*	0.961943	1.58984	0	0	2.11375	1.27522	0	0
MIR169f*	3.74911	3.00302	0.230428	0	8.85134	7.52379	0.241938	0.128324
MIR169h*	0	0	0	0	0	0	0	0
MIR169ijkm*	0	0	0	0	0	0	0	0
MIR169ln*	0	0	0	0	0	0	0	0
MIR170a*	30.7575	19.2547	32.9513	19.3786	27.743	24.6117	27.9439	25.6647
MIR171b*	0.110993	0	1.49779	1.66442	0.13211	0	0.967753	1.28324
MIR171c*	0.221987	0	11.7519	10.4621	0.792658	0.382566	11.1292	9.23929
MIR172a*	0.0123326	0	0	0	0.396329	0	0	0
MIR172b*	0.0246652	0	0	0	0.264219	1.27522	0	0
MIR172c*	0	0	0	0	0	0	0	0
MIR172d*	0	0	0	0	0	0	0	0
MIR172e*	0.530302	0.353297	0	0.118887	1.18899	5.48344	0	0
MIR173*	0.0123326	0	0	0	0	0.127522	0	0
MIR1886.1*	0	0	0	0	0	0.127522	0	0.128324
MIR1886.2*	0	0	0	0	0	0	0	0
MIR1887*	0	0	0	0	0	0	0	0
MIR1888*	0	0	0	0	0	0	0	0
MIR2111a*	0	0	0	0	0	0	0	0
MIR2111b*	0	0	0.345643	0.594435	0	0	0.483877	0.769941
MIR2112*	0.234319	0.353297	0	0	1.45321	3.06053	0.241938	0.128324
MIR319a*	0	0	0	0	0	0	0	0
MIR319b*	0.0123326	0	3.68686	6.30102	0	0	4.95974	6.28785
MIR319c*	0	0	0	0	0	0	0	0
MIR3434*	0.0246652	0	0	0	0	0	0	0
MIR390a*	0.135659	0.353297	0	0	0.396329	1.1477	0	0.256647
MIR390b*	0	0	0	0	0	0	0	0
MIR391*	4.41507	1.23654	304.05	370.928	11.0972	11.3494	431.981	295.914
MIR393a*	1.24559	0.529946	86.6411	90.3542	1.84953	2.933	71.6137	103.685
MIR393b*	9.40977	4.76951	838.99	779.543	13.8715	22.0613	757.509	954.214
MIR394a*	0	0	0	0	0	0	0	0
MIR394b*	0	0	0	0	0	0	0	0
MIR395ae*	0.0246652	0	0	0	0	0	0	0
MIR395bc*	0	0	0	0	0	0	0	0
MIR395d*	0	0	0	0	0	0	0	0
MIR395f*	0	0	0	0	0	0	0	0
MIR396a*	8.8548	5.8294	165.332	202.227	23.3834	44.8877	146.131	104.199
MIR396b*	0.554967	0.176649	56.9158	60.1569	1.3211	2.16787	42.0973	42.3468
MIR397a*	0	0	0	0	0	0	0	0
MIR397b*	0	0	0	0	0	0	0	0
MIR398a*	0.308315	0.353297	0.230428	0.356661	1.71742	3.06053	0	0
MIR398bc*	280.123	220.281	4.72378	3.80439	498.846	823.536	8.58881	13.3456
MIR399a*	0	0	0	0	0	0	0	0
MIR399b*	0	0	0	0	0	0	0	0
MIR399c*	0	0	0	0	0	0.127522	0	0
MIR399d*	0	0	0	0	0	0	0	0
MIR399e*	0	0	0	0	0	0	0	0
MIR399f*	0	0	0	0	0	0.127522	0	0
MIR400*	0	0	0	0	0.13211	0	0	0
MIR402*	0	0	0	0	0	0.127522	0	0
MIR403*	2.57751	1.76649	19.356	17.4764	2.64219	2.42292	16.4518	15.5271
MIR408*	1.6279	0.353297	0.230428	0	2.11375	4.97335	0	0.128324
MIR447ab*	0	0	0.115214	0.475548	0	0	0.725815	0.384971
MIR447c*	0	0	0	0	0	0	0	0
miR472*	431.296	214.098	20418.2	19091.7	547.066	605.984	17462.7	13657.3
miR771*	0	0	0	0	0	0	0	0
miR773a*	0	0	0	0	0	0	0	0
miR773b*	0	0	0	0	0	0	0	0
miR774a*	0	0	0	0	0	0	0.483877	0
MIR774b*	0	0	0	0	0	0	0	0
miR775*	0.0739956	0.176649	0	0	3.69907	3.44309	0	0
miR776*	0	0	0	0	0	0	0	0
miR777*	0	0	0	0	0	0	0	0
miR778*	0	0	0	0	0	0	0	0
miR779*	0	0	0	0	0	0	0	0
miR780.1*	0	0	0	0	0	0	0	0
miR780.2*	0	0	0	0	0	0	0	0
miR781*	0	0	9.44757	5.94435	0.13211	0	7.13718	4.74797
MIR822*	0.33298	0.176649	0	0.118887	0.396329	0.255044	0	0
MIR823*	0.28365	0.529946	0	0	1.05688	0.510088	0	0
MIR824*	42.7818	17.3116	0	0.237774	26.0256	40.9345	0	0.513294
MIR825*	0	0	0	0	0.13211	0.255044	0	0
MIR826*	0	0	0	0	0	0	0	0
MIR827*	0	0	0	0	0	0	0	0
MIR828*	0	0	0	0	0	0	0	0
MIR829*	0.0123326	0.176649	0.8065	0.594435	0	0.510088	0.362907	0.384971
MIR830*	0	0	0	0	0	0	0	0
MIR831*	0	0	0	0	0	0	0.483877	0.128324
MIR832*	0	0	0	0	0	0	0	0
MIR833*	0.0369978	0.176649	0	0	0	0	0	0
MIR834*	0	0	1.38257	0.356661	0	0	1.08872	0.898265
MIR835*	0	0	0	0	0	0	0	0
MIR836*	0	0	0	0	0	0	0	0
MIR837*	0	0	11.6366	12.9587	0	0	11.4921	11.5491
MIR838*	0	0	0	0	0	0	0	0
MIR839*	0	0	0	0	0	0	0	0
MIR840*	0.295982	0.176649	0	0	0.264219	0.63761	0	0
MIR841ab*	0.172656	0	0	0.118887	0.396329	0.127522	0.120969	0
MIR842*	0	0	0.921714	2.61552	0.264219	0.127522	1.33066	1.15491
MIR843*	1.39358	0.176649	1.84343	0	0.660548	1.02018	0.241938	0.513294
MIR844*	0	0	0	0	0	0	0	0
MIR845a*	0.394643	0	0	0	2.64219	3.69814	0	0
MIR845b*	0	0	0	0	0	0	0	0
MIR846*	9.02746	3.35632	0.8065	0.356661	17.4385	22.1888	0.241938	1.15491
MIR847*	0.295982	0	0.460857	0.594435	0.660548	0.510088	0	0
MIR848*	0	0	0	0	0	0	0	0
MIR849*	0	0	0	0	0	0	0	0
MIR850*	0	0	0	0	0	0	0	0
MIR851*	0	0	0	0	0	0	0	0
MIR852*	0	0	0	0	0	0.127522	0	0
MIR853*	1.0976	0.883243	0	0	23.6476	31.4979	0	0
MIR856*	0	0	0	0	0	0	0	0
MIR857*	0	0	0	0	0	0	0	0
MIR858*	0	0	0	0	0	0	0	0
MIR859*	0	0	0	0	0	0	0	0
MIR860*	0	0	0	0.118887	0	0	0	0
MIR861*	0.0246652	0	0	0	0	0	0	0
MIR862*	0	0	0	0.118887	0	0	0.483877	0.384971
MIR863*	0.554967	0	0.460857	0.83221	2.51008	2.29539	0.120969	0.256647
MIR864*	0	0	0	0	0	0.127522	0	0
MIR865*	0	0	0	0	0	0	0	0
MIR866*	0.197322	0	0	0	0	0	0	0
MIR867*	0	0	0	0	0	0	0	0
MIR868*	0	0	0	0.118887	0	0	0.120969	0.256647
MIR869*	0	0	0	0	0	0	0	0
MIR870*	0.061663	0	0	0	0	0	0	0
TAS1aD1	0.702958	0.353297	0.576071	0.118887	1.3211	0.382566	0.241938	0.256647
TAS1aD1,TAS1cD1*	0	0	0	0	0	0	0	0
TAS1aD2	2.03488	0.706594	0	1.30776	3.03852	6.12105	0.241938	0.641618
TAS1aD2*	3.8231	1.23654	0	0	20.8733	34.1759	0	0
TAS1aD3	0	0	0	0	0	0.127522	0	0
TAS1aD3*	49.1207	17.6649	2041.71	1398.59	50.7301	57.6399	1599.94	3028.95
TAS1aD4	8.69448	5.12281	0	0	5.41649	6.50362	0.120969	0.256647
TAS1aD4*	0.147991	0	0	0	1.18899	1.40274	0	0.128324
TAS1aD5	2.95982	1.05989	0.115214	0	4.22751	6.75866	0	0.128324
TAS1aD5*	0.678293	0	610.635	523.816	0.660548	0.765131	445.771	901.729
TAS1aD6,TAS1bD6,TAS1cD3	3.60112	2.11978	0.691285	0.83221	8.45501	16.5778	0.967753	2.43815
TAS1aD6,TAS1bD6,TAS1cD3*	12.7889	6.71264	0	0.118887	145.849	212.707	2.54035	3.97803
TAS1aD7	3.57645	1.05989	0	0.83221	4.49173	12.3696	0.120969	0.256647
TAS1aD7*	0.246652	0.529946	15.5539	42.3238	0.13211	1.1477	74.7589	133.97
TAS1aD8	114.027	85.4979	4898.91	5955.29	156.682	218.828	4996.63	5348.65
TAS1aD8*	0	0	0	0	0	0.127522	0	0
TAS1bD1	0.123326	0	57.7223	63.6046	1.3211	0.63761	44.7586	62.4936
TAS1bD1*	0	0	0	0	0	0	0	0
TAS1bD2	24.2829	16.605	0	0.594435	44.7852	75.748	0.241938	0.256647
TAS1bD2*	0.0246652	0	0	0	0	0.765131	0	0
TAS1bD3	2.03488	0.176649	0.230428	0	1.18899	2.55044	0.120969	0.128324
TAS1bD3*	0.678293	0.353297	0.921714	2.02108	2.11375	5.73849	0.846784	1.28324
TAS1bD4	5.48801	1.58984	0.8065	0.118887	6.8697	10.3293	0.604846	0.384971
TAS1bD4*	0.0123326	0.176649	0.230428	0.83221	0.264219	0.382566	0	0.256647
TAS1bD5	0.0986608	0.176649	0	0	0.13211	1.02018	0	0
TAS1bD5*	3.78611	1.76649	0	0.237774	6.47337	13.5173	0.483877	0.128324
TAS1bD7	0.369978	0	24.195	26.3929	2.51008	3.06053	31.452	53.7676
TAS1bD7*	0	0	0	0	0	0	0	0
TAS1bD8	0	0	0	0.237774	0	0	0	0.384971
TAS1bD8*	0.0369978	0	0	0	0	0	0	0
TAS1cD1	0.0246652	0	4.839	4.75548	0	0.255044	4.83877	8.98265
TAS1cD2	43.4477	21.7278	1.84343	4.27993	42.143	52.0289	1.45163	2.30982
TAS1cD2*	60.1831	17.1349	16854.1	15912.6	52.5796	56.7472	14529	25111.5
TAS1cD4	2.12121	0.529946	0.230428	0.237774	3.56696	5.61096	0.120969	0.256647
TAS1cD4*	38.86	21.1978	0	0.118887	215.074	311.536	1.33066	2.43815
TAS1cD5	5.84565	2.11978	0	0	8.85134	12.7522	0	0
TAS1cD5*	0.0246652	0	0	0	0	0	0	0
TAS1cD6	0.0369978	0	0.691285	2.13997	0.13211	0	1.33066	2.56647
TAS1cD6*	0	0	0	0	0	0	0	0
TAS1cD7	0	0	0	0	0	0	0	0
TAS1cD7*	0	0	0	0	0	0	0	0.128324
TAS1cD8	2.29386	0.529946	1281.41	936.83	1.98164	3.18805	906.664	1073.43
TAS1cD8*	0.776954	0.706594	0	0	1.58532	1.27522	0	0
TAS2D1	20.8051	18.1948	0.691285	0.83221	27.8751	41.9547	1.20969	1.66821
TAS2D1*	0	0	0	0	0	0	0	0
TAS2D2	0.0246652	0	0.230428	0	0	0	0.362907	0.898265
TAS2D2*	0.258985	0	21.0842	13.9098	0.13211	0.510088	15.2421	42.9884
TAS2D3	896.148	366.192	308.198	334.786	719.073	1126.27	281.132	345.19
TAS2D3*	0	0	0	0	0.13211	0	0	0
TAS2D4	0.0246652	0	70.1655	58.7302	0	0.255044	61.6943	138.846
TAS2D4*	0.554967	0	12.7888	12.9587	0.660548	1.65778	12.7018	20.4034
TAS2D5	4.31641	1.58984	5.76071	4.51771	5.68071	7.39627	4.47586	3.33641
TAS2D5*	1.64024	0.883243	1.84343	2.37774	9.11556	19.6384	0.846784	1.15491
TAS2D6	8.29984	4.41621	40.5554	20.6864	8.85134	12.4971	21.6535	29.7711
TAS2D6-22	0.937277	0.176649	2.99557	2.13997	3.56696	4.59079	3.26617	3.84971
TAS2D6-22*	1.7389	0.353297	24.8863	12.4831	2.90641	4.33574	16.2099	22.5849
TAS2D6*	0.221987	0.176649	520.999	517.04	0.528438	2.04035	655.29	862.077
TAS2D7	0.0739956	0	4.95421	6.4199	0.13211	0.255044	5.92749	7.95606
TAS2D7*	1.34425	0.353297	2700.74	1891.26	1.58532	4.20822	2546.28	2814.26
TAS2D8	2.97216	1.23654	0	0	16.2495	20.7861	0.120969	0
TAS2D8*	4.19308	1.94313	0.230428	0.356661	4.22751	6.88618	0	0
TAS3aD7	8.20118	9.00907	1.72821	4.39882	17.3064	19.6384	1.08872	3.33641
TAS3aD7*	0	0	0	0	0	0	0	0
TAS3aD8	0.271317	0	0	0	0.396329	0.892653	0	0
TAS3aD8*	0	0	0	0	0	0	0	0

## Sheet: AGO2inflorescenceTuMV
Reads per million (RPM)
	Inflorescence	Inflorescence	Inflorescence	Inflorescence	Inflorescence	Inflorescence	Inflorescence	Inflorescence
	Mock	Mock	TuMV	TuMV	Mock	Mock	TuMV	TuMV
	Input	Input	Input	Input	HA-AGO2-DAD IP	HA-AGO2-DAD IP	HA-AGO2-DAD IP	HA-AGO2-DAD IP
Name\Library	1	2	3	4	5	6	7	8
MIR156abcdef	6.95965	16.1368	10.7513	4.63255	5.27031	5.73752	3.36867	2.40674
MIR156g	0.0488397	0.172586	0.257517	0.0335692	0.0487992	0.0274523	0.0259128	0.0512071
MIR156h	0.268618	0.258879	0.675983	0.268553	0.756387	0.549045	0.18139	0.0512071
MIR157abc	1.26983	2.56003	6.98516	3.42406	2.75715	1.92166	1.06243	1.02414
MIR157d	0.244198	0.488995	0.0643793	0.0335692	0.0487992	0.301975	0.129564	0.128018
MIR158a	419.948	551.902	444.604	180.569	353.623	348.479	363.427	322.221
MIR158b	0.488397	0.71911	1.15883	0.234984	0.853986	0.384332	0.777385	0.204829
MIR159a	43084.7	44497.8	28536.2	30010.1	48276.4	52599.2	48375.7	48271.3
MIR159b	6819.41	8454.72	2333.2	2422.15	22816.5	25733	206078	198800
MIR159c	2.9548	2.84767	1.70605	2.81981	3.48914	5.05122	52.033	59.0418
MIR160abc	11.868	11.3907	19.6679	18.1609	0.878385	0.878472	0.932862	0.768107
MIR161.1	6517.51	5436.5	4641.01	4016.05	2921.48	2877.19	2067.84	1801.49
MIR161.2	10.4273	11.8509	5.47224	5.40464	2.75715	2.55306	3.65371	4.01976
MIR162ab	211.549	221.256	434.013	445.899	106.675	100.283	15.5218	19.0747
MIR163	1752	1397.03	1079.77	1041.58	69.3192	66.2423	18.2167	16.6167
MIR164ab	5.61656	6.75963	6.88859	6.04245	4.90432	8.40039	4.12014	4.25019
MIR164c	0.268618	0.258879	1.73824	1.27563	0.414793	0.439236	0.0259128	0.128018
MIR165ab	1267.88	1177.9	546.194	619.083	830.904	925.224	439.223	383.234
MIR166abcdefg	7387.44	5145.35	6375	6905.18	2181.05	2139.88	826.438	726.604
MIR167ab	39.4625	24.7949	47.9948	47.7354	13.005	10.6515	2.85041	2.63717
MIR167c	0	0.0287644	0	0	0	0	0	0
MIR167d	6.61778	10.2114	9.49595	11.7156	0.658789	1.50987	0.129564	0.640089
MIR168ab	160.976	136.545	2321.91	1690.95	183.168	145.25	379.675	315.436
MIR169a	1.02563	1.84092	0.9335	1.20849	0	0	0	0
MIR169bc	0.293038	0.402701	1.06226	1.00708	0	0	0	0
MIR169defg	0.0488397	0.115058	0.0321897	0	0	0	0	0
MIR169hijklmn	0	0	0	0	0	0	0	0
MIR170	1.80707	1.52451	1.06226	1.14135	0.463592	0.109809	0.103651	0
MIR171a	34.7006	38.7744	26.7496	26.0832	2.53756	1.67459	0.932862	0.588882
MIR171bc	3.02806	4.71736	9.0453	10.91	0.146398	0.658854	0.129564	0.179225
MIR172ab	1.24541	1.52451	2.15671	2.45055	1.51277	1.42752	25.2132	34.744
MIR172cd	0.146519	0.373937	0.257517	0.0671383	0	0.192166	0.54417	0.179225
MIR172e	0	0.201351	0	0	0	0	0	0
MIR173	1.00121	2.38744	3.66962	2.85338	0.365994	0.521593	0.336867	0.256036
MIR1886.1	0	0	0.0643793	0	0	0	0	0
MIR1886.2	0.317458	0.402701	1.15883	1.34277	0	0	0	0.0256036
MIR1887	0	0	0.096569	0	0	0	0	0
MIR1888	0.366298	0.661581	1.41635	0.738522	0.170797	0.192166	0.518257	0.537675
MIR2111ab	0	0	0	0	0.0731988	0.301975	0.103651	0.153621
MIR2112	0	0	4.0559	8.72798	0	0	0	0.0768107
MIR319ab	5204.65	5049.88	9177.98	10219.2	2163.1	2064.33	15464	15786.2
MIR319c	999.944	1062.61	452.587	550.601	175.36	157.411	52.6031	50.5414
MIR3434	0	0	0	0	0	0	0	0.0256036
MIR390ab	64.6149	70.444	278.054	290.071	887.291	914.737	271.463	269.836
MIR391	0.708175	1.03552	0.482845	0.637814	0.536791	0.301975	0.155477	0.0256036
MIR393ab	1.63613	2.73262	3.60524	3.92759	0.170797	0.301975	0	0
MIR394ab	39.9509	136.66	40.2371	41.1558	18.4949	23.4168	7.8775	6.81055
MIR395ade	39.7311	69.1208	160.948	140.789	29.8407	48.7278	12.3604	11.8545
MIR395bcf	9.64584	16.2231	39.6255	32.7971	41.3817	52.4338	36.1225	36.1778
MIR396a	272.892	236.415	136.516	180.871	41.5769	40.4646	7.51472	5.94003
MIR396b	190.06	104.07	63.3815	73.0129	115.02	121.586	17.7762	15.3621
MIR397a	0	0	1.96357	1.3092	0	0	0.0259128	0.0256036
MIR397b	5.25027	6.87469	9.20625	10.7421	0.317195	0.411784	17.9058	19.1771
MIR398a	0.244198	0	0.96569	0.80566	0	0.219618	0	0
MIR398bc	6.54452	5.60906	39.883	42.6328	1.04918	1.48242	2.87632	2.8676
MIR399a	0	0	0.0321897	0.0671383	0	0.0823568	0.0259128	0.0512071
MIR399bc	1.39193	1.38069	3.63743	3.08836	1.70797	2.69032	0.36278	0.384054
MIR399d	0	0	0	0	0	0	0	0
MIR399e	0	0	0	0	0	0	0	0
MIR399f	0.146519	0.0862932	1.31978	1.27563	0	0	0.0259128	0.179225
MIR400	0	0	0.0321897	0	0	0	0	0
MIR402	1.61171	1.06428	3.76619	6.6467	0	0.109809	0.285041	0.0256036
MIR403	299.412	273.751	145.884	108.395	29.5723	29.8132	7.95524	8.50039
MIR408	39.4136	23.3279	47.8982	51.3608	2197.06	2430.13	6305.78	8262.2
MIR447ab	5.59214	5.75288	2.57517	1.98058	1.43958	1.04319	0.906949	0.870521
MIR447c	0	0	0	0	0	0	0	0
miR472	1.26983	2.24362	0.160948	0.369261	0.170797	0.0274523	0.0259128	0.0512071
miR771	1.24541	1.63957	3.66962	4.86753	0.0487992	0.219618	0.0259128	0
miR773a	0.0976794	0.0862932	0.0321897	0.0671383	0	0	0.0259128	0
miR773b	0	0	0	0	0	0	0	0
miR774a	0	0.0862932	0	0	0	0	0	0
MIR774b	0	0	0	0	0	0	0	0
miR775	2.14895	1.40946	0.611604	0.537107	0.317195	0.439236	0.129564	0.256036
miR776	0.122099	0	0	0.100708	0	0	0	0
miR777	0	0	0.0643793	0.167846	0	0	0	0
miR778	0.390717	0.345173	0.321897	0.0335692	0	0	0	0
miR779	0	0.0287644	0	0	0	0	0	0
miR780.1	4.63977	4.14207	1.09445	1.94701	2.14716	0.384332	0.310954	0.35845
miR780.2	0.659336	0.92046	0.225328	0.503538	0.121998	0.0823568	0	0
miR781	1.36751	0.834167	8.78778	9.8022	0.0975984	0	0.18139	0.486468
MIR822	9.37722	9.37719	5.47224	5.06894	2.31796	2.44325	0.803298	0.742504
MIR823	8.54694	7.96774	3.05802	3.08836	3.14755	3.48644	1.0106	0.588882
MIR824	11.1599	10.0963	67.8558	56.4969	2.85475	3.18446	2.92815	2.79079
MIR825	2.44198	4.28589	5.3113	7.11666	1.02478	1.37261	0.751472	0.819314
MIR826	1.53845	1.09305	8.30493	8.59371	0.0487992	0.658854	0.129564	0.0512071
MIR827	0.439557	0.0862932	0.160948	0.469968	0.756387	0.164714	9.51001	11.0095
MIR828	0	0	0	0	0	0	0	0
MIR829	0.0732595	0	0	0.234984	0	0	0	0
MIR830	0	0	0.096569	0	0	0	0	0
MIR831	0	0	0.0643793	0	0	0	0	0
MIR832	0.146519	0.0287644	0	0	0	0.0274523	0	0
MIR833	0.0244198	0	0	0	0	0.0274523	0	0
MIR834	0	0	0	0	0	0	0	0
MIR835	0	0	0	0	0	0	0	0
MIR836	0	0	0	0	0	0	0	0
MIR837	0	0	0.386276	0.469968	7.90547	6.50619	1.2179	1.25457
MIR838	0	0	0.0643793	0.0671383	0	0	0	0
MIR839	131.061	68.2291	39.207	36.5233	14.0542	17.4322	7.25559	4.25019
MIR840	3.39436	3.33667	21.6958	8.15731	1026.05	947.899	23449.6	21763.1
MIR841a	0.219779	0.0287644	0.450655	0.100708	0.146398	0.192166	0.336867	0.0256036
MIR841b	0.0244198	0.316408	1.28759	0.772091	0.219596	0.24707	0.207303	0.179225
MIR842	0.219779	0	0.128759	0	0	0	0	0
MIR843	0.122099	0.0287644	0.0321897	0.167846	0.414793	0.631402	0.155477	0.0768107
MIR844	0	0.0287644	0	0	0.439193	0.686307	0.54417	0.435261
MIR845a	6.69104	5.63782	1.64167	1.64489	1.56157	0.274523	0.259128	0.35845
MIR845b	4.12695	3.68184	1.2554	1.10778	0	0.329427	0.492344	0.102414
MIR846	2.85712	3.56678	1.35197	1.71203	0.439193	0.356879	0	0.128018
MIR847	0	0	0	0.0671383	0.0975984	0	0	0
MIR848	3.88275	3.73937	4.9894	4.53184	0.341594	0.24707	0.285041	0.0768107
MIR849	0	0	0	0	0	0	0	0
MIR850	0.317458	0.517759	0.547224	0.167846	2.09836	1.59223	9.74323	7.55305
MIR851	2.85712	1.6971	1.22321	1.20849	0.951584	1.7844	0.829211	1.33139
MIR852	0.0244198	0.0287644	0.354086	0.335692	10.8334	9.00434	2.40989	3.48209
MIR853	0.170939	0.0287644	0	0	0	0	0	0
MIR856	1.39193	1.23687	0.675983	0.268553	0.292795	0.219618	0.155477	0.332846
MIR857	0.0732595	0.0287644	0.0321897	0	0	0	0	0.0768107
MIR858	14.481	13.4905	18.2837	17.3553	1.36638	2.03147	1.11425	1.12656
MIR859	0.268618	0.71911	0.160948	0.369261	0.268395	0.0549045	0	0.204829
MIR860	0.317458	0.431466	1.2554	1.57775	0	0	0	0
MIR861	6.17822	6.27064	27.8119	32.0586	0	0.192166	0.0777385	0.0768107
MIR862	0.366298	0.172586	0.160948	0.0335692	0.0487992	0	0	0
MIR863	0	0	0	0	0	0	0	0
MIR864	0.0732595	0	0.096569	0	0	0	0.0259128	0
MIR865	0.0732595	0	0	0.167846	0.0243996	0.356879	0.958775	1.35699
MIR866	0.0488397	0	0.0643793	0	9.22305	7.35721	14.8481	15.823
MIR867	37.5089	25.9455	10.0432	10.675	9.27184	5.13357	1.14016	1.58742
MIR868	0.390717	0.201351	0.128759	0.167846	0.268395	0.109809	0.103651	0.307243
MIR869	6.47126	4.63107	1.15883	1.44347	0.536791	0.0549045	0	0.102414
MIR870	0.122099	0.0287644	0	0	0	0	0	0
MIR156aStar	0	0	0	0	0	0	0.103651	0
MIR156bStar	0	0	0	0	0	0	0	0.128018
MIR156cStar	0.0732595	0	0.0643793	0	0.268395	0	0.570082	0.35845
MIR156dStar	0.683755	0.0575288	0.386276	0.604245	0	0	0	0
MIR156eStar	0.0732595	0.258879	0.096569	0.100708	0	0	0	0
MIR156fStar	0	0	0.0643793	0	0	0	0	0
MIR156gStar	0	0	0	0.0671383	0	0	0	0
MIR156hStar	0	0	0.482845	0.503538	0	0	0	0
MIR157abStar	0	0	0.0321897	0.0335692	0	0	0	0
MIR157cStar	2.10011	0.287644	0.708173	1.37634	0	0	0	0
MIR157dStar	0	0	0.0321897	0	0	0	0	0
MIR158aStar	14.5054	17.0285	27.3934	28.9702	3.17195	3.07465	14.7962	12.725
MIR158bStar	0	0.0862932	0.321897	0.704953	0	0	0	0.0768107
MIR159aStar	0	0	0	0.0671383	0	0	0	0
MIR159bStar	0.0488397	0	0.0321897	0	0	0	0	0
MIR159cStar	0	0	0	0	0	0	0	0
MIR160aStar	0	0	12.1355	11.9842	0	0	0.129564	0.0768107
MIR160bStar	0	0.143822	2.99364	3.02123	0	0	0.18139	0.0512071
MIR160cStar	0	0	6.01947	5.50534	0	0	0.207303	0.204829
MIR161.1Star	0.122099	1.2944	1.5451	2.08129	0	0	0	0
MIR161.2Star	0	0	0.193138	0.0335692	0	0	0	0
MIR162abStar	1.85591	1.75463	50.6665	42.3643	0.170797	0.0274523	0.881036	0.307243
MIR163Star	0.146519	0	1.83481	0.80566	0	0	0	0
MIR164aStar	83.6135	52.38	422.843	532.978	4.19673	4.2551	7.15194	5.88882
MIR164bStar	1.14773	0.92046	18.5091	13.5284	0.146398	0.329427	0.129564	0.384054
MIR164cStar	0.512817	0	7.50019	9.97004	0.0975984	0.192166	7.6702	5.27434
MIR165aStar	8.59578	8.74437	17.2859	10.5743	0.0975984	0	0.388693	0.460864
MIR165bStar	1.63613	2.01351	10.3651	5.47177	0.0731988	0	0.518257	0.35845
MIR166abStar	14.2856	21.6021	233.729	217.36	0.658789	0.60395	3.65371	2.94441
MIR166cStar	0	0	0.193138	0.369261	0	0	0	0
MIR166dStar	0.488397	0.172586	6.27699	6.10959	0	0.109809	0.310954	0.0768107
MIR166eStar	0.463977	0.402701	9.0453	7.41879	0.268395	0	0.18139	0.409657
MIR166fStar	7.71667	2.73262	26.2668	22.8942	9.90623	6.12185	5.98586	3.73812
MIR166gStar	0	0.201351	1.41635	1.20849	0	0	0.155477	0
MIR167aStar	2.00243	1.2944	23.9813	26.8889	0	0	0.0518257	0.102414
MIR167bStar	0.0976794	0.287644	3.28335	1.98058	0	0	0	0
MIR167cStar	0	0	0	0	0	0	0	0
MIR167dStar	0.170939	0	0.321897	0.570676	0	0	0	0
MIR168aStar	5.37236	3.96949	83.6288	100.909	2.63516	2.52561	4.56066	3.07243
MIR168bStar	0.805855	1.32316	23.4341	23.767	0.0243996	0.521593	0.0777385	0.179225
MIR169aStar	0	0	0.096569	0	0	0	0	0
MIR169bStar	0	0	0	0	0	0	0	0
MIR169cStar	0	0	0	0	0	0	0	0
MIR169dgStar	21.5627	23.9607	13.7772	15.4754	1.29318	0.796116	0.466431	0.102414
MIR169eStar	3.5653	3.13532	1.28759	1.17492	0.121998	0	0	0
MIR169fStar	21.0255	16.6546	7.08173	9.19795	0.121998	0.137261	0.0259128	0.179225
MIR169hStar	0	0	0	0	0	0	0	0
MIR169ijkmStar	0.0244198	0	0	0	0	0	0	0
MIR169lnStar	0	0	0	0	0	0	0	0
MIR170aStar	1941.67	1358.05	30158.3	28287.1	734.257	713.649	1238.81	921.293
MIR171bStar	0.390717	0.115058	5.53662	5.06894	0.975984	0.60395	1.29564	1.63863
MIR171cStar	0.415137	0.0575288	4.76407	4.66611	0.317195	0.796116	0.466431	0.35845
MIR172aStar	0.146519	0	0.160948	0.436399	0	0	0	0
MIR172bStar	0.366298	0.345173	3.15459	1.91344	0	0	0.0259128	0
MIR172cStar	0.0976794	0	0.740362	0.738522	0	0	0.103651	0
MIR172dStar	0	0	0.643793	0.704953	0.121998	0	0.388693	0
MIR172eStar	2.07569	1.55328	1.83481	1.10778	0	0	0	0
MIR173Star	0	0	0.128759	0.201415	0	0	0.0518257	0.0512071
MIR1886.1Star	0.0732595	0.431466	0.193138	0.0335692	0.0975984	0	0	0
MIR1886.2Star	0	0	0	0	0	0	0	0
MIR1887Star	0	0	0	0	0	0	0	0
MIR1888Star	0	0	0	0	0	0	0	0
MIR2111aStar	0	0.0575288	0.128759	0.100708	0.268395	0	0.0777385	0.460864
MIR2111bStar	0.268618	0	0.096569	0.100708	22.9356	25.5032	19.5901	19.6635
MIR2112Star	0.0976794	0.115058	0.708173	0.839229	0	0	0.0518257	0
MIR319aStar	0.0976794	0.690345	2.38204	1.51061	0.390393	0.741211	35.3451	37.9701
MIR319bStar	2.75944	1.12181	8.59464	9.76863	12.8586	14.5772	136.794	132.959
MIR319cStar	0	0	0	0.0335692	0	0	0	0
MIR3434Star	0.0732595	0	0	0	0	0	0	0
MIR390aStar	1.22099	1.00675	11.1376	6.10959	0.0487992	0	2.90224	2.1763
MIR390bStar	0	0	0.804742	0.570676	0	0	0.285041	0.435261
MIR391Star	0.366298	0.172586	2.4786	2.04772	11.4678	12.8202	91.8092	93.3762
MIR393aStar	0.0732595	0	0.418466	0.436399	0.951584	0.60395	0.18139	0.256036
MIR393bStar	2.39314	3.48049	112.181	143.005	176.287	179.84	48.768	57.8385
MIR394aStar	0	0	0	0	0	0	0	0
MIR394bStar	0	0	0	0	0	0	0	0
MIR395aeStar	0.195359	0.287644	0.354086	0.704953	0	0	0	0
MIR395bcStar	0	0	0	0	0	0	0	0
MIR395dStar	0	0	0	0	0	0	0	0
MIR395fStar	0	0	0	0	0	0	0	0
MIR396aStar	32.8935	48.957	2536.42	2199.82	12.2486	19.848	56.3086	51.6936
MIR396bStar	3.24784	2.44497	102.717	91.5431	9.34504	7.76899	4.97526	6.11925
MIR397aStar	0	0	0	0.0671383	0	0	0	0
MIR397bStar	0	0	0	0	0	0	0	0
MIR398aStar	0	0	4.63531	6.44528	0	0	0.129564	0.0512071
MIR398bcStar	43.4185	65.1801	5588.74	6053.13	0.463592	0.439236	222.28	220.549
MIR399aStar	0	0.0575288	3.44429	2.24913	0	0	0	0.0768107
MIR399bStar	0	0	0.772552	0.738522	0	0	0	0
MIR399cStar	0.122099	0.0287644	2.67174	2.08129	0	0	0.0518257	0.179225
MIR399dStar	0	0	0	0.100708	0	0	0	0
MIR399eStar	0	0	0	0	0	0	0	0
MIR399fStar	0	0	1.03007	0.637814	0	0	0.155477	0
MIR400Star	0.0488397	0	0	0.234984	0	0	0	0
MIR402Star	0	0	0.0321897	0.0335692	0	0	0	0
MIR403Star	0.903534	2.41621	1.44854	1.91344	0.365994	0.384332	1.19199	1.17776
MIR408Star	1.97801	3.33667	34.4429	41.2901	0.975984	1.01573	4.27562	4.86468
MIR447abStar	0	0.287644	0.096569	0.0671383	0.243996	0.164714	10.5983	9.01246
MIR447cStar	0	0	0	0	0	0	0	0
miR472Star	10.818	10.988	154.285	173.049	1110.38	980.512	2696.49	2540.9
miR771Star	0	0	0	0	0	0	0	0
miR773aStar	0	0	0	0	0	0	0	0
miR773bStar	0	0	0	0	0	0	0	0
miR774aStar	0.146519	0.0575288	0.0643793	0	0	0	0	0.0256036
MIR774bStar	0	0	0	0	0	0	0	0
miR775Star	0.170939	0	10.7192	12.5213	0	0	0.129564	0.0512071
miR776Star	0	0	0	0	0	0	0.103651	0.204829
miR777Star	0	0	0	0	0	0	0	0
miR778Star	0	0	0	0	0	0	0	0
miR779Star	0	0	0	0	0	0	0	0
miR780.1Star	1.02563	0.632817	0.418466	0.80566	0.0975984	0.109809	0.0518257	0
miR780.2Star	0	0	0	0	0	0	0	0
miR781Star	0	0	1.80262	0.503538	0.902785	0.521593	0.388693	0.384054
MIR822Star	0.341878	0.431466	1.19102	1.40991	0.0731988	0.0823568	0.233216	0
MIR823Star	0	0.0575288	1.35197	2.55126	0	0	0	0
MIR824Star	14.8228	12.3975	78.5106	66.1648	0.365994	0.274523	3.93875	2.02268
MIR825Star	0	0	0.160948	0.100708	0	0	0	0
MIR826Star	0	0	0.160948	0.0335692	0	0	0	0
MIR827Star	0	0	0	0	0	0	0	0
MIR828Star	0	0	0	0	0	0	0	0
MIR829Star	0.0488397	0	0	0.40283	1.00038	0.85102	1.0106	1.25457
MIR830Star	0	0	0	0	0	0	0	0
MIR831Star	0	0	0	0	0.121998	0	0	0.0512071
MIR832Star	0	0	0	0	0	0	0	0
MIR833Star	0.537236	0.230115	0.901311	1.24206	0.0731988	0	0	0.153621
MIR834Star	0	0	0	0	1.95197	1.92166	3.26502	4.91589
MIR835Star	0	0	0	0	0	0	0	0
MIR836Star	0	0	0	0	0	0	0	0
MIR837Star	0	0	0	0	6.1731	4.22765	0.725559	0.998539
MIR838Star	0	0	0.193138	0	0	0	0	0
MIR839Star	0	0	0.386276	0.369261	0	0	0	0.0512071
MIR840Star	0.415137	0.977989	0.257517	0.469968	0.0243996	0.274523	0.207303	0.307243
MIR841abStar	0	0	0	0	0	0	0	0
MIR842Star	0	0	0	0.100708	0.0731988	0.0823568	0.129564	0.128018
MIR843Star	0	0	0	0	0	0	0	0
MIR844Star	0	0	0	0	0	0	0	0
MIR845aStar	12.1367	12.7139	51.761	65.6949	0.219596	0.192166	0.466431	1.02414
MIR845bStar	0	0	0	0	0	0	0	0
MIR846Star	0.390717	0.92046	3.25116	2.85338	0	0	0.0259128	0
MIR847Star	0.0488397	0.201351	7.59676	5.00181	0.121998	0.274523	0.336867	0.537675
MIR848Star	0	0	0	0	0	0	0	0
MIR849Star	0	0	0	0	0	0	0	0
MIR850Star	0	0	0	0	0	0	0	0
MIR851Star	0	0	7.85428	5.16965	0.170797	0.219618	1.16608	0.332846
MIR852Star	0.146519	0	0	0.134277	0	0	0	0
MIR853Star	0.317458	0.201351	10.1719	12.857	0	0	0	0
MIR856Star	0	0	0	0	0	0	0	0
MIR857Star	0	0	0	0	0	0	0.103651	0.102414
MIR858Star	0	0	0	0.0671383	0	0	0	0
MIR859Star	0	0	0.0643793	0.0335692	0	0	0	0
MIR860Star	0	0	0	0	0	0	0	0
MIR861Star	0	0	0	0.0335692	0	0	0	0
MIR862Star	0	0	0	0.369261	0	0	2.6172	1.4594
MIR863Star	0	0	1.06226	1.00708	0.0731988	0	0	0
MIR864Star	0	0.115058	0	0.201415	0	0	0	0
MIR865Star	0	0	0	0	0	0	0	0
MIR866Star	0.0488397	0.316408	0.096569	0.167846	0	0	0	0
MIR867Star	0	0	0	0	0	0	0	0
MIR868Star	0	0.0575288	0	0	1.12238	1.2079	0.466431	0.844918
MIR869Star	0	0	0.0321897	0	0	0	0	0
MIR870Star	0	0	0	0	0	0	0	0
TAS1aD1	0.0732595	0.230115	0.418466	0.234984	0.853986	1.12554	0.518257	0.614486
TAS1aD1,TAS1cD1Star	0	0	0	0	0	0	0	0
TAS1aD2	1.41635	1.17934	1.2554	0.268553	0.365994	0.329427	0.129564	0
TAS1aD2Star	2.29546	1.55328	324.472	380.943	0.390393	0	17.1284	11.8032
TAS1aD3	0	0	0.321897	0.0335692	0	0	0	0
TAS1aD3Star	2.63734	4.6886	21.8246	18.7652	954.707	1122.74	274.391	322.631
TAS1aD4	1.26983	1.2944	1.70605	0.738522	0	0.164714	0.0777385	0
TAS1aD4Star	0	0	22.2109	14.9383	0	0	2.90224	2.8676
TAS1aD5	2.36872	1.75463	22.1143	20.5108	0.121998	0.411784	1.26973	0.793711
TAS1aD5Star	0.0976794	0	0.515035	0.40283	167.82	185.248	15.0294	24.8355
TAS1aD6,TAS1bD6,TAS1cD3	4.15137	7.62256	5.72976	3.99473	0.414793	1.18045	0.673734	0.332846
TAS1aD6,TAS1bD6,TAS1cD3Star	2.5885	1.84092	1023.66	982.838	0.121998	0.960829	126.247	101.365
TAS1aD7	1.48961	2.32992	11.4273	4.29685	0.0487992	0	1.6066	1.07535
TAS1aD7Star	0	0	0.0643793	0.100708	2.07397	3.43153	2.66902	1.94587
TAS1aD8	42.3928	42.5138	96.6656	83.2851	709.394	660.007	217.331	212.945
TAS1aD8Star	0	0	0.160948	0.0335692	0	0	0	0
TAS1bD1	0.0244198	0.115058	0.450655	0.704953	68.2457	75.027	19.7456	23.8625
TAS1bD1Star	0	0	0	0	0	0	0	0
TAS1bD2	2.31988	4.63107	0.901311	1.07421	0.0731988	0.0823568	0	0
TAS1bD2Star	0	0	2.96145	2.92052	0	0	0	0
TAS1bD3	0.586076	0.0862932	0.450655	0.872798	0.170797	0	0	0.0256036
TAS1bD3Star	1.36751	3.13532	172.086	122.427	0.561191	0.24707	7.12603	5.12071
TAS1bD4	3.4432	4.6886	214.866	122.192	2.87915	0.713759	6.78916	6.63132
TAS1bD4Star	0.0244198	0.0575288	0.096569	0.167846	1.24438	0.439236	0.207303	0.486468
TAS1bD5	0.854694	2.21486	0.611604	0.100708	0	0	0	0
TAS1bD5Star	2.36872	1.66833	139.639	130.316	0.0731988	0.274523	14.2002	9.08927
TAS1bD7	0.146519	0.230115	3.4121	2.51769	35.4038	35.8252	7.15194	10.9071
TAS1bD7Star	0	0	0.0643793	0	0	0	0	0
TAS1bD8	0	0	0	0	0	0	0	0
TAS1bD8Star	0.0732595	0	0	0	0	0	0	0
TAS1cD1	0.268618	0.115058	0.99788	0.906368	0.0731988	0.631402	0.0518257	0.332846
TAS1cD2	77.1911	101.251	120.904	113.632	15.2741	13.4242	8.83628	5.37675
TAS1cD2Star	7.86319	5.98299	53.7246	52.4686	3060.07	3266.82	846.21	1089.48
TAS1cD4	0.634916	1.58204	0.869121	0.839229	0.243996	0.24707	0	0.128018
TAS1cD4Star	11.111	15.5328	3752.35	2629.67	0.58559	1.94911	123.604	100.98
TAS1cD5	16.9718	31.5545	30.7089	24.9755	0	0	0.621908	0.409657
TAS1cD5Star	0.293038	0.632817	0.096569	0.335692	0	0	0	0
TAS1cD6	0	0	0.096569	0	0.0487992	0.384332	0.207303	0.0512071
TAS1cD6Star	0	0	0	0	0	0	0	0
TAS1cD7	0	0	0	0	0	0	0	0
TAS1cD7Star	0	0	0	0	0	0	0	0
TAS1cD8	0.0732595	0.172586	3.31554	2.65196	49.8728	58.4733	11.9199	15.3365
TAS1cD8Star	0.170939	0.805403	0.482845	0.134277	0	0	0	0
TAS2D1	5.51888	6.47199	7.59676	8.15731	0.634389	0.878472	0.285041	0.230432
TAS2D1Star	0	0	0	0	0	0	0	0
TAS2D2	0	0	0.0643793	0.0671383	0.0975984	0.164714	0.0518257	0
TAS2D2Star	0	0	0.289707	0.167846	15.8353	16.4439	4.27562	5.19752
TAS2D3	1284.8	1066.21	1029.81	935.506	29.0599	24.9267	20.3675	15.8486
TAS2D3Star	0	0	0.836931	0.134277	0	0	0.129564	0.0768107
TAS2D4	0.244198	0.0575288	0.193138	0.134277	23.5456	24.0207	4.89753	8.47478
TAS2D4Star	0.341878	0.316408	2.83269	2.182	7.31988	7.43956	2.97998	5.78641
TAS2D5	5.7875	5.8967	5.34349	6.44528	0.60999	0.686307	0.621908	0.486468
TAS2D5Star	0.854694	2.15733	4.60312	3.25621	0.146398	0.356879	0.0518257	0.307243
TAS2D6	3.76066	4.45848	13.8416	12.6891	192.391	147.474	4.81979	4.81347
TAS2D6-22	2.4664	3.16408	3.86276	2.6184	0.60999	0.686307	0.155477	0.179225
TAS2D6-22Star	0.244198	0.488995	37.5975	25.2104	34.0374	23.8286	2.46172	3.27726
TAS2D6Star	1.00121	1.58204	1.867	1.10778	324.466	505.396	71.7786	113.731
TAS2D7	0	0.0575288	0.0643793	0.0671383	10.7358	11.777	1.86572	1.76665
TAS2D7Star	1.24541	2.01351	1.41635	0.671383	1268.51	1359.44	221.658	265.023
TAS2D8	7.71667	13.9795	43.5204	14.9718	0.731988	0.494141	1.8139	0.7169
TAS2D8Star	4.56651	3.45173	14.0669	10.91	0.121998	0	1.0106	0.588882
TAS3aD7	14.6519	6.87469	5.69757	4.49827	77.4931	19.0244	1.47703	5.29994
TAS3aD7Star	0	0	0	0	0	0	0	0
TAS3aD8	0.244198	0.373937	0.0321897	0.0335692	0	0	0	0
TAS3aD8Star	0	0	0	0	0	0	0	0

## Sheet: AGO2rosetteTuMVAS9
Reads per million (RPM)
	Rosette leaves	Rosette leaves	Rosette leaves	Rosette leaves	Rosette leaves	Rosette leaves	Rosette leaves	Rosette leaves
	Mock	Mock	Mock	Mock	TuMV-AS9	TuMV-AS9	TuMV-AS9	TuMV-AS9
	Input	Input	HA-AGO2-DAD IP	HA-AGO2-DAD IP	Input	Input	HA-AGO2-DAD IP	HA-AGO2-DAD IP
Name\Library	17	18	19	20	21	22	23	24
MIR156abcdef	29.4682	9.31797	2.81891	4.396	24.5344	6.78488	2.39914	3.37219
MIR156g	0.104497	0	0	0	0	0	0	0
MIR156h	0	0	0	0	0	0	0	0
MIR157abc	27.2737	7.11372	17.0896	14.681	11.9278	3.21151	10.5844	13.2243
MIR157d	0.835976	0.200386	0.616636	0.24883	0.775791	0.18093	0	0.396729
MIR158a	581.003	151.793	278.896	265.17	478.469	256.152	245.417	182.76
MIR158b	0.208994	0	0	0	0	0.0452325	0	0.132243
MIR159a	105297	63306.6	216050	247716	79558.7	43772.7	212821	241224
MIR159b	25683.7	15514.3	184599	201035	17178.9	10923.2	171589	191699
MIR159c	5.53834	3.0058	32.946	44.5406	2.52132	3.30198	34.858	42.45
MIR160abc	133.861	59.0138	2.64272	4.23011	130.139	103.266	1.27013	1.91752
MIR161.1	1251.67	1261.43	8496.62	8318.23	3381.48	2077.53	6893.14	7248.69
MIR161.2	26.7512	16.3315	20.5252	19.8235	23.9525	11.9866	16.3	17.8528
MIR162ab	364.904	172.132	68.6227	55.4891	465.765	251.945	35.1403	37.1602
MIR163	8754.24	4362.71	72.4987	69.5066	6824.34	4944.69	63.2948	83.842
MIR164ab	2.71692	1.70328	0.880908	1.07826	3.97593	0.678488	0.211688	0.264486
MIR164c	0.731479	0.30058	0.176182	0.0829434	0.290922	0.407093	0.0705628	0
MIR165ab	35.111	21.1408	68.7108	65.1106	219.258	87.5702	37.8922	51.9715
MIR166abcdefg	545.161	335.246	672.75	593.875	2455.67	1079.38	410.323	524.74
MIR167ab	339.72	153.696	17.5301	16.091	416.212	185.499	11.5017	12.7614
MIR167c	0	0	0	0	0	0.226163	0	0
MIR167d	483.194	235.153	17.6182	20.7359	401.86	272.752	9.38485	13.5549
MIR168ab	716.849	667.587	489.344	480.906	720.031	788.629	357.401	445.989
MIR169a	3.03041	1.5029	0	0	2.42435	1.6736	0	0
MIR169bc	0.835976	0.601159	0	0	0	0.271395	0.0705628	0
MIR169defg	0	0	0	0	0	0	0	0
MIR169hijklmn	1.88095	1.30251	0	0	6.10935	2.03546	0	0
MIR170	0.313491	0.100193	0	0	1.35763	0.226163	0	0
MIR171a	10.6587	7.11372	0	0	10.7641	6.19686	0	0
MIR171bc	5.43384	3.50676	0.176182	0.24883	16.9704	6.78488	0.141126	0.46285
MIR172ab	1.77645	1.5029	27.0439	29.8596	3.39408	2.0807	46.5715	20.167
MIR172cd	0	0	0	0.165887	0	0	0.141126	0.132243
MIR172e	0	0	0	0	0	0	0	0
MIR173	3.23941	1.70328	0	0	4.4608	3.21151	0	0
MIR1886.1	0	0	0	0	0	0	0	0
MIR1886.2	0.522485	2.10406	0.176182	0	1.06671	0.226163	0	0
MIR1887	0	0	0	0	0	0	0	0
MIR1888	0.835976	0.30058	3.34745	2.57125	0.678817	0.226163	1.129	2.7771
MIR2111ab	0	0	0	0	0	0	0	0
MIR2112	0	0	0	0	0	0	0	0
MIR319ab	42.7393	22.844	7.75199	7.38196	39.6623	14.9267	5.22165	4.43014
MIR319c	179.317	75.8462	9.42572	6.46959	77.0942	64.5468	5.15108	6.67827
MIR3434	0	0	0	0	0	0	0	0
MIR390ab	35.8425	15.1292	2108.63	1655.97	27.8315	15.1529	942.79	1064.16
MIR391	6.06083	0.701352	0.440454	0.580604	5.13961	2.12593	0	0.0661214
MIR393ab	2.71692	3.10599	0.0880908	0	4.55777	3.16628	0.0705628	0.264486
MIR394ab	8.25526	4.70908	0.440454	0.829434	6.49725	4.74942	0.917316	0.132243
MIR395ade	196.141	130.952	125.001	171.361	140.709	155.871	122.003	137.599
MIR395bcf	79.2087	48.0927	40.6099	37.1586	56.5358	76.1264	38.245	27.7049
MIR396a	1101.61	806.455	65.98	57.5627	2087.85	1349.42	58.2143	65.7908
MIR396b	258.944	106.004	165.082	108.241	209.948	128.46	75.9256	86.6852
MIR397a	0	0.200386	0	0	0.193948	0.0904651	0	0
MIR397b	10.4497	6.71294	1.67373	2.40536	12.3157	7.6443	0.846754	1.58691
MIR398a	0.835976	0.601159	0	0	2.03645	1.31174	0	0
MIR398bc	44.9337	26.451	3.78791	2.82008	43.6382	23.4757	2.54026	3.17383
MIR399a	0	0	0	0	0.193948	0	0	0
MIR399bc	0.417988	0.400773	0	0	1.26066	0.904651	0	0
MIR399d	0	0	0	0	0	0	0	0
MIR399e	0	0	0	0	0	0	0	0
MIR399f	0.104497	0	0	0	0.0969738	0	0	0
MIR400	0.626982	0.200386	0	0	0.775791	0.904651	0	0.46285
MIR402	3.23941	2.50483	0.616636	0.331774	4.0729	2.39732	0.211688	0
MIR403	357.171	156.101	74.5248	70.0042	324.281	175.367	84.5342	91.1153
MIR408	15.2566	7.21391	4776.9	4915.39	38.0137	26.1896	3964.08	3538.36
MIR447ab	3.6574	0.901739	0.176182	0	1.74553	0.814186	0.141126	0.0661214
MIR447c	0	0	0	0	0	0	0	0
miR472	1.25396	0.801545	1.58563	0.912377	0.872765	1.99023	0.282251	0.198364
miR771	0	0	0	0	0	0	0	0
miR773a	0	0.100193	0	0	0.0969738	0.18093	0	0
miR773b	0	0	0	0	0	0	0	0
miR774a	0	0	0	0	0	0	0	0
MIR774b	0	0	0	0	0	0	0	0
miR775	0.731479	0.200386	0.0880908	0	0.290922	0.0904651	0	0
miR776	0	0	0	0	0	0	0	0
miR777	0	0	0	0	0	0	0	0
miR778	0	0	0	0	0	0	0	0
miR779	0	0	0	0	0	0	0	0
miR780.1	0	0	0	0	0	0	0	0
miR780.2	0	0	0	0	0	0	0	0
miR781	1.67195	0.601159	2.11418	1.99064	3.78198	0.859418	1.129	0.528972
MIR822	36.2605	15.5299	8.80908	7.13313	22.304	12.0771	8.04416	5.95093
MIR823	12.6441	9.01739	0.792817	0.49766	2.81224	2.75919	0.282251	0.198364
MIR824	22.2579	14.9288	3.25936	0.24883	50.0385	15.3338	1.48182	1.45467
MIR825	21.5264	18.135	1.67373	1.99064	28.8012	14.5196	1.19957	2.44649
MIR826	0.104497	0.901739	0.0880908	0	0.484869	0.0452325	0	0
MIR827	1.14947	0.400773	17.0015	17.4181	1.35763	0.18093	13.1247	13.2243
MIR828	0	0	0	0	0.0969738	0	0	0
MIR829	0	0	0	0	0	0	0	0
MIR830	0	0	0	0	0.193948	0	0	0
MIR831	0	0	0	0	0	0	0	0
MIR832	0	0	0	0	0	0	0	0
MIR833	0	0	0	0	0	0	0	0
MIR834	0	0	0	0	0	0	0	0
MIR835	0	0	0	0	0	0	0	0
MIR836	0	0	0	0	0	0	0	0
MIR837	0.417988	0.30058	10.3947	8.87494	0.484869	0.407093	5.92728	4.36401
MIR838	0.208994	0.30058	0	0	0	0.0904651	0	0.0661214
MIR839	0	0.100193	0	0	0.678817	0	0	0
MIR840	44.7247	10.3199	10127.5	9066.88	17.3583	6.96581	8230.66	7944.62
MIR841a	6.8968	4.4085	18.3229	16.091	5.72146	2.48779	9.03204	10.7117
MIR841b	1.67195	1.00193	15.6802	11.3632	1.06671	0.588023	7.76191	5.09135
MIR842	0.104497	0.200386	0.264272	0	0	0.36186	0	0
MIR843	4.07538	3.20618	14.4469	14.9298	12.7036	2.71395	6.6329	9.85209
MIR844	0	0	1.938	2.15653	0	0	1.55238	2.51261
MIR845a	0.313491	0	0	0	0	0.18093	0	0
MIR845b	0	0	0	0	0	0	0	0
MIR846	5.85183	5.9114	3.52363	1.57592	6.10935	2.12593	1.62294	3.50444
MIR847	0	0	0.352363	0	0	0.0904651	0.846754	0.198364
MIR848	3.23941	0.701352	0	0	1.55158	0.995116	0	0
MIR849	0.313491	0	0	0	0	0	0	0
MIR850	3.4484	1.60309	318.977	301.167	2.32737	2.26163	216.487	273.875
MIR851	0	0	0	0	0	0	0	0
MIR852	0	0	13.3017	10.9485	0	0	9.73767	4.95911
MIR853	0.104497	0	0	0	0.290922	0.0904651	0	0
MIR856	0	0	0	0	0	0	0	0
MIR857	0	0	0	0	0.290922	0	0	0
MIR858	9.40473	4.90947	0	0.0829434	6.20633	3.43767	0	0
MIR859	0	0	0	0	0	0	0	0
MIR860	0.104497	0.100193	0	0	0.0969738	0	0	0
MIR861	15.5701	8.21584	0	0	14.837	6.28732	0	0
MIR862	0	0.100193	0	0	0	0	0	0
MIR863	0	0	0.352363	0	0	0	0	0
MIR864	0	0	0	0	0	0.0452325	0	0
MIR865	0	0.30058	0.968999	0.24883	0.678817	0.0904651	0.564502	1.19019
MIR866	0.940473	0.400773	49.0666	50.3466	1.55158	0.814186	16.8645	30.5481
MIR867	0	0	0	0	0	0	0	0
MIR868	0	0	0	0	0	0	0	0
MIR869	0	0	0	0	0	0	0	0
MIR870	0	0	0	0	0	0	0	0
MIR156aStar	0	0	0	0	0	0	0	0
MIR156bStar	0	0	0	0	0	0.0452325	0	0
MIR156cStar	0.522485	0.901739	0.0880908	0.165887	3.39408	0.678488	0.423377	0.0661214
MIR156dStar	0.104497	0	0	0	0.0969738	0.0452325	0	0
MIR156eStar	0	0	0	0	0	0	0	0
MIR156fStar	0	0	0	0	0	0	0	0
MIR156gStar	0	0	0	0	0	0	0	0
MIR156hStar	0	0	0	0	0	0	0	0
MIR157abStar	0	0	0	0	0	0	0	0
MIR157cStar	1.98544	0.801545	0	0.0829434	0.969738	0.995116	0.211688	0
MIR157dStar	0	0	0	0	0	0	0	0
MIR158aStar	11.2857	6.01159	3.08318	4.06423	9.98831	5.29221	3.73983	2.31425
MIR158bStar	0	0	0	0	0	0	0	0
MIR159aStar	0	0	0	0	0	0	0	0
MIR159bStar	0	0	0	0	0	0.18093	0	0
MIR159cStar	0	0	0	0	0	0	0	0
MIR160aStar	0	0	0	0	0	0	0	0
MIR160bStar	0	0	0	0	0	0	0	0
MIR160cStar	0.313491	0.200386	0	0	0.0969738	0	0	0
MIR161.1Star	0	0.100193	0	0	0	0	0	0
MIR161.2Star	0.104497	0	0	0	0	0	0	0
MIR162abStar	5.85183	1.60309	0	0	2.71527	1.945	0.282251	0
MIR163Star	1.14947	0.30058	0	0	2.61829	1.58314	0	0.198364
MIR164aStar	0	0	0.352363	0	0.581843	0.0452325	0	0
MIR164bStar	0.104497	0.100193	0	0	0.193948	0	0.141126	0
MIR164cStar	0.940473	0.400773	0.352363	0.580604	3.68501	1.62837	0	0
MIR165aStar	1.88095	1.80348	0	0	2.2304	0.904651	0	0
MIR165bStar	0	0	0	0	0	0	0	0
MIR166abStar	28.4232	17.634	0.176182	0.0829434	21.7221	14.3839	0	0
MIR166cStar	0.522485	0	0	0	0.290922	0.135698	0	0
MIR166dStar	0.104497	0	0	0	0	0	0	0
MIR166eStar	7.62828	4.4085	0.0880908	0.24883	1.26066	3.30198	0.0705628	0
MIR166fStar	0.208994	0	1.67373	1.49298	0.387895	0.226163	0.141126	0.727336
MIR166gStar	0	0	0	0	0	0	0	0
MIR167aStar	3.4484	1.70328	0	0	5.33356	2.62349	0	0.198364
MIR167bStar	0	0	0	0	0	0	0	0
MIR167cStar	0	0	0	0	0	0	0	0
MIR167dStar	0.417988	0.100193	0.704727	0	0.581843	0.18093	0.423377	0
MIR168aStar	7.21029	5.8112	1.67373	0.414717	12.0248	8.36802	0.49394	0.859579
MIR168bStar	63.4297	38.2738	0.968999	1.16121	108.514	77.8452	0.282251	0.9257
MIR169aStar	0	0	0	0	0	0	0	0
MIR169bStar	0	0	0	0	0	0	0	0
MIR169cStar	0	0	0	0	0	0	0	0
MIR169dgStar	27.7962	10.7207	0.176182	0	16.3886	7.32767	0.141126	0.132243
MIR169eStar	18.496	10.9211	0	0	9.89133	5.65407	0	0
MIR169fStar	88.718	58.3124	1.23327	1.32709	93.7737	56.6764	2.75195	2.57874
MIR169hStar	0.104497	0.100193	0	0	0	0	0	0
MIR169ijkmStar	0.104497	0.200386	0	0	0.193948	0	0	0
MIR169lnStar	0.104497	0	0	0	0	0	0	0
MIR170aStar	117.35	65.8269	36.2934	58.558	115.108	73.5029	47.5593	33.7219
MIR171bStar	0	0	2.37845	1.32709	0	0.226163	1.76407	1.8514
MIR171cStar	0.626982	0.200386	8.10436	10.0362	0.581843	0.949883	11.6429	10.7778
MIR172aStar	0	0.100193	0	0	0.0969738	0	0	0
MIR172bStar	0.417988	0.30058	0	0	0.775791	0.135698	0	0
MIR172cStar	0	0	0	0	0	0	0	0
MIR172dStar	0	0	0	0	0	0	0	0
MIR172eStar	1.77645	2.20425	0	0	2.2304	0.768953	0	0.330607
MIR173Star	0	0	0	0	0.0969738	0	0	0.0661214
MIR1886.1Star	0	0	0	0.829434	0	0.0904651	0.282251	0
MIR1886.2Star	0	0	0	0	0.0969738	0	0	0
MIR1887Star	0	0	0	0	0	0	0	0
MIR1888Star	0	0	0	0	0	0	0	0
MIR2111aStar	0	0	0	0	0	0	0	0
MIR2111bStar	0	0	1.58563	1.74181	0	0	0.141126	0.198364
MIR2112Star	1.35846	0.400773	0	0	1.26066	0.904651	0	0.330607
MIR319aStar	0	0	0	0	0	0	0	0
MIR319bStar	0	0	4.31645	2.90302	0	0	1.97576	1.32243
MIR319cStar	0	0	0	0	0	0	0	0
MIR3434Star	0.104497	0	0	0	0.0969738	0	0	0
MIR390aStar	1.14947	0.400773	0	0	2.90922	1.49267	0.352814	0
MIR390bStar	0	0	0	0	0	0	0	0
MIR391Star	5.74734	3.20618	270.175	302.66	10.0853	8.91081	252.827	213.374
MIR393aStar	1.67195	1.00193	101.04	97.1267	1.64856	1.08558	53.9805	70.0887
MIR393bStar	16.9285	14.7284	938.079	981.552	27.8315	12.8008	887.257	864.67
MIR394aStar	0	0	0	0	0	0	0	0
MIR394bStar	0	0	0	0	0	0	0	0
MIR395aeStar	0	0.200386	0	0	0.193948	0.226163	0	0
MIR395bcStar	0	0	0	0	0	0.0452325	0	0
MIR395dStar	0	0	0	0	0	0	0	0
MIR395fStar	0	0	0	0	0	0	0	0
MIR396aStar	63.0117	29.8576	100.688	114.96	28.0254	23.7923	146.63	114.126
MIR396bStar	1.56746	0.701352	58.3161	43.7941	0.387895	0.36186	45.0896	36.499
MIR397aStar	0	0	0	0	0	0	0	0
MIR397bStar	0	0	0	0	0	0	0	0
MIR398aStar	4.38887	1.80348	0.880908	0.165887	1.26066	1.08558	0.49394	0.132243
MIR398bcStar	1658.58	918.771	3.17127	3.40068	1527.24	790.348	3.10476	1.25631
MIR399aStar	0.522485	0	0	0	0.193948	0	0	0
MIR399bStar	0	0	0	0	0	0.135698	0	0
MIR399cStar	0.208994	0	0	0	0	0	0	0
MIR399dStar	0	0	0	0	0	0	0	0
MIR399eStar	0	0	0	0	0	0	0	0
MIR399fStar	0	0	0	0	0	0.0452325	0	0
MIR400Star	0.104497	0	0	0	0	0.0452325	0	0
MIR402Star	0	0	0	0	0	0	0	0
MIR403Star	3.97089	2.9056	4.66881	6.38664	3.29711	2.26163	8.04416	7.47172
MIR408Star	11.1812	5.8112	0.264272	0.580604	10.3762	3.30198	1.129	0.330607
MIR447abStar	0	0	1.23327	1.82475	0	0	0.49394	0.9257
MIR447cStar	0	0	0	0	0	0	0	0
miR472Star	609.113	302.884	14414.5	13791.4	416.697	284.467	12409.7	11213.7
miR771Star	0	0	0	0	0	0	0	0
miR773aStar	0	0	0	0	0	0	0	0
miR773bStar	0	0	0	0	0	0	0	0
miR774aStar	0	0	0	0	0	0	0	0
MIR774bStar	0	0	0	0	0	0	0	0
miR775Star	0	0.200386	0	0	0.0969738	0.0452325	0	0
miR776Star	0	0	0	0	0	0	0	0
miR777Star	0	0	0	0	0	0	0	0
miR778Star	0	0	0	0	0	0	0	0
miR779Star	0	0	0	0	0	0	0	0
miR780.1Star	0	0	0	0	0	0	0	0
miR780.2Star	0	0	0	0	0	0	0	0
miR781Star	0	0	8.72099	7.96257	0	0	6.6329	2.7771
MIR822Star	0.208994	0.601159	0.440454	0	0.193948	0.0904651	0.211688	0
MIR823Star	0.522485	0.200386	0	0	0.290922	0.0904651	0	0
MIR824Star	86.7325	58.112	0.0880908	0	145.849	48.037	0	0.132243
MIR825Star	0	0.100193	0	0	0	0	0	0
MIR826Star	0	0	0	0	0	0	0	0
MIR827Star	0	0	0	0	0	0	0	0
MIR828Star	0	0	0	0	0	0	0	0
MIR829Star	0	0.100193	0.0880908	0.165887	0	0	0.0705628	0.9257
MIR830Star	0	0	0	0	0	0	0	0
MIR831Star	0	0	1.40945	1.07826	0	0	0.141126	0.132243
MIR832Star	0	0	0	0	0	0	0	0
MIR833Star	0	0.100193	0	0	0	0.0904651	0	0
MIR834Star	0	0	1.49754	0.580604	0	0	1.19957	0.46285
MIR835Star	0	0	0	0	0	0	0	0
MIR836Star	0	0	0	0	0	0	0	0
MIR837Star	0	0	6.78299	9.78732	0	0	6.20953	5.48808
MIR838Star	0	0	0	0	0	0	0	0
MIR839Star	0	0	0	0	0	0	0	0
MIR840Star	0.417988	0.701352	0.0880908	0	0.484869	0.271395	0	0.0661214
MIR841abStar	0.626982	0	0	0	0.581843	0.271395	0.141126	0
MIR842Star	0	0	3.25936	3.56657	0.0969738	0	1.62294	1.32243
MIR843Star	1.35846	0.400773	0.352363	0.331774	1.16369	0.271395	0.282251	0.0661214
MIR844Star	0	0	0	0	0	0	0	0
MIR845aStar	0.417988	0.500966	0	0	0.387895	0.36186	0	0
MIR845bStar	0	0	0	0	0	0	0	0
MIR846Star	17.869	4.90947	0.704727	0	11.249	11.9414	0	0
MIR847Star	0.835976	0.400773	0.264272	0.995321	0.969738	0.497558	0.987879	0.793457
MIR848Star	0	0	0	0	0	0	0	0
MIR849Star	0	0	0	0	0	0	0	0
MIR850Star	0.208994	0	0	0	0	0.0452325	0	0
MIR851Star	0	0	0	0	0	0	0	0
MIR852Star	0	0	0	0	0	0	0	0
MIR853Star	0.835976	1.60309	0	0.0829434	1.8425	1.49267	0	0
MIR856Star	0	0	0	0	0	0	0	0
MIR857Star	0	0	0	0	0	0	0	0
MIR858Star	0	0	0	0	0	0	0	0
MIR859Star	0	0	0	0	0	0	0	0
MIR860Star	0	0	0	0	0	0	0	0.330607
MIR861Star	0	0	0	0	0	0	0	0
MIR862Star	0	0.100193	0.0880908	0.331774	0.290922	0	0.282251	0
MIR863Star	1.35846	0.100193	0.440454	0.165887	0.290922	0.723721	0.423377	0.528972
MIR864Star	0	0	0	0	0	0	0	0
MIR865Star	0	0	0	0	0	0	0	0
MIR866Star	0	0	0	0	0	0	0.0705628	0
MIR867Star	0	0	0	0	0	0	0	0
MIR868Star	0	0	0.176182	0.0829434	0	0	0.0705628	0
MIR869Star	0	0	0	0	0	0	0	0
MIR870Star	0	0	0	0	0	0	0	0
TAS1aD1	0.626982	0.500966	0.704727	0.331774	0.193948	0.768953	0.0705628	0
TAS1aD1,TAS1cD1Star	0	0	0	0	0	0	0	0
TAS1aD2	3.03041	2.10406	0.616636	0	4.26685	3.43767	0.211688	0
TAS1aD2Star	10.7632	5.61082	0	0	8.63067	4.20663	0	0
TAS1aD3	0	0	0	0	0	0	0	0
TAS1aD3Star	61.7577	36.1697	2328.5	2519.07	111.132	51.746	2050.06	2142.67
TAS1aD4	15.8835	4.20811	0.0880908	0	9.60041	7.10151	0.423377	0
TAS1aD4Star	0.104497	0.100193	0	0	0.193948	0.0452325	0	0
TAS1aD5	1.98544	0.901739	0.352363	0.0829434	3.49106	1.71884	0	0
TAS1aD5Star	1.46296	0.901739	501.149	436.282	3.10316	0.995116	324.236	344.889
TAS1aD6,TAS1bD6,TAS1cD3	13.8981	3.0058	0.528545	2.32242	14.934	9.36314	0.211688	0.46285
TAS1aD6,TAS1bD6,TAS1cD3Star	29.5727	17.2332	0.0880908	0	20.3645	12.0319	0	0
TAS1aD7	18.8095	7.91526	0.352363	1.16121	16.3886	7.01104	0.352814	1.32243
TAS1aD7Star	0.522485	0.200386	65.011	70.1701	1.16369	0.588023	104.574	137.4
TAS1aD8	152.984	108.409	4790.91	4514.53	175.426	79.0213	3998.37	3447.64
TAS1aD8Star	0	0	0	0	0	0.18093	0	0
TAS1bD1	1.04497	0	44.3097	34.2556	0.193948	0.768953	28.2957	29.8869
TAS1bD1Star	0	0	0	0	0	0	0	0
TAS1bD2	71.476	34.9674	0.176182	0.165887	85.5309	40.1213	0	0.0661214
TAS1bD2Star	0	0	0	0	0	0.0452325	0	0
TAS1bD3	2.50793	1.30251	0.176182	0.165887	2.52132	0.316628	0.282251	0
TAS1bD3Star	4.28438	1.5029	1.84991	1.74181	2.03645	1.62837	1.55238	0.661214
TAS1bD4	29.8861	11.8228	0	0.580604	9.01857	5.60884	0.49394	0.727336
TAS1bD4Star	0.208994	0.500966	0.792817	1.41004	1.55158	1.08558	0.352814	0.595093
TAS1bD5	1.56746	0.601159	0	0	2.81224	0.678488	0	0
TAS1bD5Star	6.8968	4.10792	0.0880908	0.165887	9.79436	6.60395	0.282251	0.0661214
TAS1bD7	6.79231	0.901739	62.8088	67.1842	5.43054	3.66384	77.2663	37.6892
TAS1bD7Star	0	0	0	0	0	0	0	0
TAS1bD8	0	0	0.176182	0	0	0	0.211688	0
TAS1bD8Star	0	0	0	0	0	0	0	0
TAS1cD1	0	0	8.80908	6.8843	0.290922	0.135698	3.17533	6.21542
TAS1cD2	61.1307	27.0522	19.0276	17.9158	33.1651	19.2691	8.89091	12.1002
TAS1cD2Star	63.1162	38.7748	8382.55	8619.31	166.698	50.4795	7041.18	6624.51
TAS1cD4	3.23941	0.801545	0.176182	0.0829434	4.26685	2.35209	0.0705628	0
TAS1cD4Star	158.835	65.4261	0	0	80.7792	38.7191	0.352814	0.198364
TAS1cD5	21.0039	8.11565	0	0	9.60041	5.78977	0	0
TAS1cD5Star	0.522485	0.100193	0	0	0.678817	0	0	0
TAS1cD6	0.104497	0	1.67373	0.663547	0.581843	0.135698	0.564502	0.0661214
TAS1cD6Star	0	0	0	0	0	0	0	0
TAS1cD7	0	0	0	0	0	0	0	0
TAS1cD7Star	0	0	0	0	0	0	0	0
TAS1cD8	4.59787	1.60309	1006.26	974.087	5.62448	2.12593	666.607	831.609
TAS1cD8Star	0.940473	0.901739	0	0	0.387895	0.678488	0.0705628	0
TAS2D1	49.1136	27.4529	0.440454	0.49766	33.456	22.1187	0.282251	0.396729
TAS2D1Star	0	0	0	0	0	0	0	0
TAS2D2	0	0	0.0880908	0.829434	0	0	0	0.198364
TAS2D2Star	0.731479	0.100193	7.31154	7.05019	0.678817	0	8.96148	8.13294
TAS2D3	610.576	310.899	242.69	207.11	563.03	274.426	209.713	220.912
TAS2D3Star	0	0	0	0	0	0	0	0
TAS2D4	0	0.200386	30.7437	34.0897	0	0	25.4026	21.754
TAS2D4Star	0.208994	0.30058	18.4991	15.0128	0.484869	0.18093	10.4433	15.8691
TAS2D5	4.28438	3.70715	5.10927	3.56657	3.49106	1.99023	4.58658	1.52079
TAS2D5Star	1.88095	0.601159	1.76182	1.65887	3.58803	1.85453	1.129	3.43831
TAS2D6	7.1058	4.20811	48.4499	49.6002	4.0729	2.17116	49.6762	22.6797
TAS2D6-22	2.08994	1.30251	2.81891	1.9077	3.29711	2.35209	2.11688	0.9257
TAS2D6-22Star	2.40343	1.00193	14.4469	14.4322	0.290922	0.407093	13.6186	8.13294
TAS2D6Star	0.940473	0.100193	422.131	432.55	0.969738	0.768953	370.878	425.293
TAS2D7	0.208994	0	5.90208	4.56189	0.0969738	0.316628	2.75195	4.76074
TAS2D7Star	5.43384	0.601159	958.164	947.38	3.39408	0.316628	776.967	736.725
TAS2D8	31.7671	6.11178	0	0.165887	22.9828	10.3583	0.0705628	0
TAS2D8Star	3.97089	2.9056	0.0880908	0	3.78198	2.35209	0.0705628	0
TAS3aD7	24.6613	15.3296	1.67373	1.9077	43.0564	19.9023	0.917316	1.45467
TAS3aD7Star	0	0	0	0	0	0	0	0
TAS3aD8	1.35846	1.70328	0	0	2.03645	0.542791	0	0
TAS3aD8Star	0	0	0	0	0	0	0	0

## Sheet: AGO2caulineTuMVAS9
Reads per million (RPM)
	Cauline leaves	Cauline leaves	Cauline leaves	Cauline leaves	Cauline leaves	Cauline leaves	Cauline leaves	Cauline leaves
	Mock	Mock	Mock	Mock	TuMV-AS9	TuMV-AS9	TuMV-AS9	TuMV-AS9
	Input	Input	HA-AGO2-DAD IP	HA-AGO2-DAD IP	Input	Input	HA-AGO2-DAD IP	HA-AGO2-DAD IP
Name\Library	25	26	27	28	29	30	31	32
MIR156abcdef	2.68238	9.43957	3.76941	3.73759	23.8917	10.3209	1.77773	6.16295
MIR156g	0	0.14635	0	0	0	0	0.0538708	0
MIR156h	0	0	0	0	0	0	0	0
MIR157abc	1.73993	3.65875	5.53632	7.47517	3.73816	2.41897	3.44773	6.38047
MIR157d	0	0.073175	0	0	0	0.322529	0	0
MIR158a	60.6799	256.552	589.442	406.737	371.297	229.076	251.523	178.726
MIR158b	0	0	0	0	0	0	0.215483	0.580043
MIR159a	91595.5	113558	160748	169331	107225	94161.2	127543	157702
MIR159b	17329.7	20344.1	112457	128260	17980.7	20290.8	89882.1	114432
MIR159c	5.43727	4.90272	28.8595	29.9007	4.79459	4.75731	17.9928	27.1895
MIR160abc	84.2414	177.962	2.94485	2.19858	157.49	210.208	1.72386	3.26274
MIR161.1	962.106	1626.09	12283.6	8424.08	3833.16	3698.68	5344.84	5354.88
MIR161.2	13.3394	16.7571	19.2004	14.1442	21.2913	17.5778	10.4509	11.3833
MIR162ab	174.138	314.579	101.774	89.4089	601.112	509.757	44.2279	50.1012
MIR163	9787.15	11570.1	139.35	135.286	17028.7	11287.9	208.48	161.397
MIR164ab	4.13232	5.19542	0.58897	2.56501	2.2754	3.38656	0.592578	1.45011
MIR164c	0.724969	1.39032	0	0	2.68172	0.483794	0	0.362527
MIR165ab	23.8515	64.9062	75.9772	110.589	279.224	290.921	45.1437	52.9289
MIR166abcdefg	333.848	737.018	608.171	782.255	3728.81	3661.35	460.918	481.29
MIR167ab	143.689	288.675	20.4962	16.7092	541.22	466.78	14.9761	13.486
MIR167c	0.144994	0.073175	0	0	0.243793	0.322529	0	0
MIR167d	431.429	489.248	15.3132	19.1276	691.478	529.029	14.6528	24.6518
MIR168ab	680.021	655.941	443.259	477.898	645.401	375.908	426.656	303.217
MIR169a	6.30723	4.9759	0	0.513002	3.98195	2.82213	0	0
MIR169bc	0.579975	0.14635	0	0	0.243793	0.483794	0	0.0725053
MIR169defg	0.507478	0.365875	0	0	0.487586	0	0	0
MIR169hijklmn	1.44994	3.65875	0	0	3.16931	3.14466	0	0
MIR170	0.144994	0.951275	0	0	0.893907	1.53201	0	0
MIR171a	8.26465	11.3421	0	0	8.85781	13.385	0	0
MIR171bc	8.19215	14.9277	0	0.073286	30.7179	47.2505	0.161612	0.217516
MIR172ab	1.95742	3.95145	93.0573	78.7091	5.9323	4.9992	23.5415	23.9993
MIR172cd	0	0	0	0.146572	0	0	0	0
MIR172e	0	0	0	0.219858	0	0	0	0
MIR173	1.30494	3.43922	0.471176	0.146572	6.8262	3.30592	0.215483	0
MIR1886.1	0	0	0	0	0	0	0	0
MIR1886.2	0.652472	0.73175	0	0	1.1377	0.645058	0	0
MIR1887	0	0	0	0	0	0	0	0
MIR1888	1.81242	1.24397	5.77191	8.13474	2.11287	0.564426	2.53193	1.3776
MIR2111ab	0	0	0	0	0	0	0	0
MIR2112	0	0	0	0	0	0	0	0
MIR319ab	82.574	77.6387	28.9773	29.1678	87.5217	61.1193	16.5922	13.2685
MIR319c	192.552	196.402	6.59647	10.4799	160.009	163.442	7.05707	5.87293
MIR3434	0	0	0	0	0.162529	0	0	0
MIR390ab	28.3463	39.1486	2011.81	1668.87	25.4357	21.7707	1044.82	1228.31
MIR391	1.08745	5.92717	0.235588	0.439716	8.28896	4.91857	0.538708	0.145011
MIR393ab	2.53739	4.9759	0	0	8.28896	0.161265	0.323225	0
MIR394ab	5.94475	9.73227	2.94485	1.75886	11.377	0.161265	1.23903	0.870064
MIR395ade	191.972	119.714	155.842	70.5744	117.508	95.5493	88.4019	138.703
MIR395bcf	75.9767	61.1743	53.8319	36.2033	45.0204	28.1407	27.1509	54.0165
MIR396a	641.67	1114.67	66.2003	85.7446	2935.35	2169.9	55.6485	77.8707
MIR396b	147.386	203.061	222.395	150.529	284.588	273.585	78.6513	101.29
MIR397a	0.0724969	0.073175	0	0	0.0812643	0.0806323	0	0
MIR397b	10.2221	11.2689	2.47368	2.05201	30.4741	15.7233	2.31644	2.7552
MIR398a	0.94246	1.53667	0.353382	0.146572	3.65689	2.90276	0	0.217516
MIR398bc	36.031	41.3439	2.59147	3.37116	47.7834	67.328	2.90902	4.71285
MIR399a	0	0.073175	0	0	0	0	0	0
MIR399bc	0.652472	2.0489	0.824559	0	3.25057	1.85454	0	0
MIR399d	0	0	0	0	0	0	0	0
MIR399e	0	0	0	0	0	0	0	0
MIR399f	0	0.073175	0	0	0	0	0.323225	0
MIR400	0.0724969	0.073175	0	0	0.56885	0.322529	0	0
MIR402	1.73993	2.12207	0	0.146572	4.38827	1.93518	0.377095	0
MIR403	114.69	251.722	135.11	84.059	547.965	317.853	70.1397	86.8614
MIR408	5.29227	10.9762	3760.81	3882.03	56.2349	49.992	3080.81	2882.88
MIR447ab	1.59493	2.41477	0.471176	0.586288	2.84425	1.45138	0.161612	0.435032
MIR447c	0	0	0	0	0	0	0	0
miR472	1.66743	2.56112	0.824559	0.73286	3.65689	2.17707	0	0
miR771	0	0	0	0	0	0	0	0
miR773a	0.0724969	0	0	0	0.487586	0.161265	0	0
miR773b	0	0	0	0	0	0	0	0
miR774a	0	0	0	0	0	0	0	0
MIR774b	0	0	0	0	0	0	0	0
miR775	0.217491	0.5854	0.353382	0.36643	0.243793	0.403162	0.215483	0
miR776	0	0	0	0	0	0	0	0
miR777	0	0	0	0	0.162529	0	0	0
miR778	0	0	0	0	0	0	0	0
miR779	0	0	0	0	0	0	0	0
miR780.1	0	0	0	0	0	0	0	0
miR780.2	0	0	0	0	0	0	0	0
miR781	1.81242	0.8781	0.824559	0	1.86908	0.645058	0.646449	1.23259
MIR822	10.7295	22.3915	9.18794	10.9929	17.7156	13.385	2.96289	4.27782
MIR823	7.24969	11.1958	0.58897	1.53901	3.73816	3.06403	0.915803	0
MIR824	12.6145	10.9031	0.824559	1.026	31.4493	12.8205	1.56225	0.652548
MIR825	10.4396	22.4647	1.53132	1.46572	43.1514	27.8181	1.61612	1.3776
MIR826	0.144994	0.073175	0	0.146572	0.650115	0.725691	0	0
MIR827	0.217491	0.5854	6.59647	16.7825	0.650115	0.483794	19.5012	10.5858
MIR828	0	0	0	0	0	0	0	0
MIR829	0	0	0	0	0	0	0	0
MIR830	0	0	0	0	0	0	0	0
MIR831	0	0	0	0	0	0	0	0
MIR832	0	0	0	0	0	0	0	0
MIR833	0	0	0	0	0.162529	0	0	0
MIR834	0	0	0	0	0	0	0	0
MIR835	0	0	0	0	0	0	0	0
MIR836	0	0	0	0	0	0	0	0
MIR837	0.144994	0.2927	37.8119	20.2269	0.487586	0	7.38029	9.4982
MIR838	0	0.219525	0	0.659574	0.243793	0.403162	0.161612	0.145011
MIR839	0	0	0	0	0.56885	0.0806323	0	0.145011
MIR840	2.60989	6.21987	7202.64	8674.86	22.5915	12.0142	6912.26	5719.95
MIR841a	1.08745	1.60985	4.24059	4.25059	0.812643	2.09644	6.57223	5.65542
MIR841b	1.44994	1.60985	11.3082	9.16075	3.25057	2.4996	4.25579	6.16295
MIR842	0.144994	0.14635	0	0	0.650115	0	0	0
MIR843	0.579975	0.951275	3.41603	3.95744	3.73816	0.564426	1.40064	1.08758
MIR844	0	0	7.77441	4.54373	0	0	2.96289	3.04522
MIR845a	0.0724969	0.43905	0	0	0.56885	0.403162	0	0
MIR845b	0.0724969	0.219525	0	0	0.0812643	0.564426	0	0
MIR846	7.17719	3.07335	5.77191	3.59101	7.72011	7.7407	5.22546	3.11773
MIR847	0	0.512225	0	0.659574	0.487586	1.29012	0.269354	0.797559
MIR848	1.23245	1.1708	0	0	4.06322	2.66087	0	0
MIR849	0	0.14635	0	0	0	0	0	0
MIR850	0.0724969	0.2927	72.7967	109.05	0.893907	0.483794	71.2171	57.8593
MIR851	0	0	0	0	0	0	0	0
MIR852	0	0.073175	17.7869	20.6666	0	0.161265	4.7945	7.97559
MIR853	0	0	0	0	0	0	0	0
MIR856	0	0	0	0	0	0	0	0
MIR857	0.0724969	0	0	0	0.162529	0	0	0
MIR858	12.9769	15.5131	0.353382	0	11.8646	5.16047	0.377095	0.435032
MIR859	0	0	0	0	0	0	0	0
MIR860	0.579975	0.2927	0	0	0.0812643	0.0806323	0	0
MIR861	12.1795	13.391	0	0	43.3951	21.2063	0	0
MIR862	0.579975	0.073175	0	0	0	0.322529	0	0
MIR863	0	0	0	0	0	0	0	0
MIR864	0	0	0	0	0	0	0	0
MIR865	0.144994	0.14635	2.23809	0.146572	0.731379	0.161265	0.161612	0.145011
MIR866	0.144994	0	23.9122	14.3641	0.325057	0	7.64965	9.20818
MIR867	0	0	0	0	0	0	0	0
MIR868	0.0724969	0	0	0	0	0	0	0
MIR869	0	0	0	0.146572	0	0	0	0
MIR870	0	0	0	0	0	0	0	0
MIR156aStar	0	0	0	0	0	0	0	0
MIR156bStar	0	0	0	0	0	0.0806323	0	0
MIR156cStar	0.507478	0.658575	0	0.073286	2.03161	1.69328	0.0538708	0
MIR156dStar	0	0.073175	0	0	0.243793	0.161265	0	0
MIR156eStar	0	0	0	0	0	0	0	0
MIR156fStar	0	0	0	0	0	0	0	0
MIR156gStar	0	0	0	0	0	0	0	0
MIR156hStar	0	0	0	0	0	0	0	0
MIR157abStar	0	0	0	0	0	0	0	0
MIR157cStar	0.579975	1.02445	0	0	1.05644	1.77391	0	0
MIR157dStar	0	0	0	0	0	0	0	0
MIR158aStar	1.95742	3.00017	2.23809	2.71158	10.4831	11.4498	2.53193	3.62527
MIR158bStar	0	0	0	0	0	0	0	0
MIR159aStar	0	0	0	0	0	0	0	0
MIR159bStar	0	0	0	0	0.0812643	0	0	0
MIR159cStar	0	0	0	0	0	0	0	0
MIR160aStar	0	0.14635	0	0	0.0812643	0	0	0
MIR160bStar	0	0.073175	0	0	0	0	0	0
MIR160cStar	0.144994	0.219525	0	0	0	0.725691	0	0
MIR161.1Star	0.0724969	0	0	0	0	0	0	0
MIR161.2Star	0	0	0	0	0	0	0	0
MIR162abStar	1.73993	2.12207	0	0	1.95034	1.69328	0	0
MIR163Star	1.15995	1.82937	0	0	3.4131	4.35414	0	0
MIR164aStar	0.0724969	0.365875	0	0	0.325057	0.0806323	0	0
MIR164bStar	0.0724969	0.14635	0	0	0.162529	0.322529	0.0538708	0
MIR164cStar	1.66743	1.82937	0.824559	0.073286	12.8398	18.9486	0.430966	0.145011
MIR165aStar	2.17491	3.65875	0	0.36643	1.62529	0.725691	0	0
MIR165bStar	0.0724969	0	0	0	0	0	0	0
MIR166abStar	16.0943	27.587	0.942353	0	36.0001	19.3518	0	0.797559
MIR166cStar	0.0724969	0.073175	0	0	0	0.161265	0	0
MIR166dStar	0.0724969	0.073175	0	0	0	0.0806323	0	0
MIR166eStar	3.26236	3.65875	0	0	3.49437	3.30592	0	0
MIR166fStar	0	0.14635	0.706764	0.879432	0.406322	0	0.269354	0
MIR166gStar	0	0	0	0	0	0	0	0
MIR167aStar	1.23245	3.07335	0	0	3.73816	7.7407	0.215483	0.145011
MIR167bStar	0.0724969	0	0	0	0	0.161265	0	0
MIR167cStar	0	0	0	0	0	0	0	0
MIR167dStar	0.507478	0.8781	0	0	0.650115	0.806323	0	0
MIR168aStar	6.81471	7.9029	1.06015	0.36643	15.2777	14.3526	1.56225	1.3051
MIR168bStar	17.5442	28.2455	0	0.36643	66.5555	47.2505	0.808061	0
MIR169aStar	0	0.073175	0	0	0	0	0	0
MIR169bStar	0	0	0	0	0	0	0	0
MIR169cStar	0	0	0	0	0	0	0	0
MIR169dgStar	106.063	69.004	1.17794	2.19858	100.849	73.5367	0.70032	1.23259
MIR169eStar	13.3394	11.7812	0	0	12.1896	11.3692	0	0
MIR169fStar	31.9711	59.9303	2.35588	1.46572	66.8805	46.3636	0.592578	0
MIR169hStar	0.0724969	0.14635	0	0	0.56885	0.0806323	0	0
MIR169ijkmStar	0	0.5854	0	0	0	0	0	0
MIR169lnStar	0	0	0	0	0	0	0	0
MIR170aStar	79.3116	124.837	44.644	66.0307	142.619	110.789	28.2283	33.28
MIR171bStar	0.217491	0.365875	12.9573	8.72103	0.0812643	0	3.28612	4.93036
MIR171cStar	1.08745	0.512225	21.9097	30.0473	1.05644	0.967588	13.0367	14.4286
MIR172aStar	0	0	0	0	0	0.161265	0	0
MIR172bStar	0	0.5854	0	0	0.650115	1.29012	0	0
MIR172cStar	0	0	0	0	0	0	0	0
MIR172dStar	0	0	0	0	0	0	0	0
MIR172eStar	1.66743	3.2197	0	0	3.65689	2.90276	0	0
MIR173Star	0	0	0	0	0.243793	0.403162	0	0
MIR1886.1Star	0	0	0	0	0.162529	0.0806323	0	0.290021
MIR1886.2Star	0	0	0	0	0	0	0	0
MIR1887Star	0	0	0	0	0	0	0	0
MIR1888Star	0	0	0	0	0	0	0	0
MIR2111aStar	0	0	0	0	0	0	0	0
MIR2111bStar	0	0	5.30073	3.1513	0.243793	0.322529	0.646449	0.725053
MIR2112Star	0	1.31715	0	0	0.893907	0	0	0
MIR319aStar	0	0	0	0	0	0	0	0
MIR319bStar	0	0	5.41853	3.81087	0	0.0806323	1.61612	2.97272
MIR319cStar	0	0	0	0	0	0	0	0
MIR3434Star	0.0724969	0.365875	0	0	0	0.0806323	0	0
MIR390aStar	0.869963	0.2927	0	0	1.54402	1.20948	0	0.362527
MIR390bStar	0	0	0	0	0	0	0	0
MIR391Star	5.29227	7.82972	735.153	742.607	19.991	10.8047	367.668	310.25
MIR393aStar	0.579975	1.1708	83.3982	57.5295	2.84425	1.37075	46.7598	25.5944
MIR393bStar	16.9643	28.9041	1438.5	1863.52	43.8015	29.6727	985.673	945.76
MIR394aStar	0	0	0	0	0	0	0	0
MIR394bStar	0	0	0	0	0	0	0	0
MIR395aeStar	0	0	0	0	0.0812643	0	0	0
MIR395bcStar	0	0	0	0	0	0	0	0
MIR395dStar	0	0	0	0	0	0	0	0
MIR395fStar	0	0	0	0	0	0	0	0
MIR396aStar	26.8238	9.22005	78.3331	93.2931	24.9481	38.5422	82.3145	87.2964
MIR396bStar	1.08745	1.09762	61.8419	64.7848	1.62529	1.29012	26.3967	28.1321
MIR397aStar	0	0	0	0	0	0	0	0
MIR397bStar	0	0	0	0	0	0	0	0
MIR398aStar	2.97237	3.5124	0.471176	0.073286	4.38827	1.29012	0.107742	0.362527
MIR398bcStar	704.09	1269.88	2.35588	2.78487	1985.53	1253.99	2.31644	4.71285
MIR399aStar	0	0	0	0	0	0	0	0
MIR399bStar	0	0	0	0	0.325057	0	0	0
MIR399cStar	0	0	0	0	0.325057	0.483794	0	0
MIR399dStar	0	0	0	0	0	0	0	0
MIR399eStar	0	0	0	0	0	0	0	0
MIR399fStar	0.0724969	0	0	0	0.406322	0	0	0
MIR400Star	0	0	0	0	0	0.0806323	0	0
MIR402Star	0	0	0	0	0	0	0	0
MIR403Star	2.2474	1.97572	4.71176	4.10402	4.38827	3.30592	5.3332	4.42283
MIR408Star	5.72725	10.3177	0.235588	1.97872	22.9165	24.2703	1.23903	0.362527
MIR447abStar	0	0.219525	2.35588	2.93144	0.406322	0.403162	0.161612	0.652548
MIR447cStar	0	0	0	0	0	0	0	0
miR472Star	290.785	305.286	9053.65	9459.61	501.97	363.49	9299.92	8351.09
miR771Star	0	0	0	0	0	0	0	0
miR773aStar	0	0	0	0	0	0	0	0
miR773bStar	0	0	0	0	0	0	0	0
miR774aStar	0	0	0	0	0	0	0	0
MIR774bStar	0	0	0	0	0	0	0	0
miR775Star	0	0.14635	0	0	0.162529	0.322529	0	0
miR776Star	0	0	0	0	0	0	0	0
miR777Star	0	0	0	0	0	0	0	0
miR778Star	0	0	0	0	0	0	0	0
miR779Star	0	0	0	0	0	0	0	0
miR780.1Star	0	0	0	0	0	0	0	0
miR780.2Star	0	0	0	0	0	0	0	0
miR781Star	0.0724969	0.073175	12.1328	9.30732	0	0	5.60256	5.3654
MIR822Star	0.579975	0.951275	0	0	0.243793	0.403162	0	0
MIR823Star	0.0724969	0	0	0	0.487586	0.161265	0	0
MIR824Star	52.4877	41.2707	0	0	88.5781	42.0094	0	0.362527
MIR825Star	0	0.2927	0	0	0.162529	0	0	0
MIR826Star	0	0	0	0	0	0	0	0
MIR827Star	0	0	0	0	0	0	0	0
MIR828Star	0	0	0	0	0	0	0	0
MIR829Star	0	0.073175	0.471176	0	0.243793	0	0.269354	0
MIR830Star	0	0	0	0	0	0	0	0
MIR831Star	0	0	0.706764	0	0	0	0	0.290021
MIR832Star	0	0	0	0	0	0	0	0
MIR833Star	0	0.219525	0	0	0.0812643	0.161265	0	0
MIR834Star	0	0	1.64912	2.05201	0	0	0.754191	0.652548
MIR835Star	0	0	0	0	0	0	0	0
MIR836Star	0	0	0	0	0	0	0	0
MIR837Star	0	0	18.3759	18.6879	0	0	9.31964	7.46805
MIR838Star	0	0	0	0	0	0	0	0
MIR839Star	0	0	0	0	0	0	0	0
MIR840Star	0.217491	0.658575	0.353382	0	1.30023	0.483794	0.107742	0.507537
MIR841abStar	0	0.14635	0	0	0.56885	0	0	0
MIR842Star	0	0	2.35588	1.83215	0	0	3.28612	1.16009
MIR843Star	0.0724969	0.219525	0	0	0.56885	0.241897	0	0
MIR844Star	0	0	0	0	0	0	0	0
MIR845aStar	0.0724969	0.219525	0	0	0.487586	0.564426	0	0.725053
MIR845bStar	0	0	0	0	0	0	0	0
MIR846Star	15.0794	16.6839	0	0	24.298	15.6427	0.592578	0.507537
MIR847Star	0.94246	1.68302	0	0.586288	1.05644	0.806323	0.0538708	0.0725053
MIR848Star	0	0	0	0	0	0	0	0
MIR849Star	0	0	0	0	0	0	0	0
MIR850Star	0	0	0	0	0	0	0	0
MIR851Star	0	0	0	0	0	0	0	0
MIR852Star	0	0	0	0	0	0	0	0
MIR853Star	1.73993	3.14652	0	0	2.11287	2.66087	0	0
MIR856Star	0	0	0	0	0	0	0	0
MIR857Star	0	0	0	0.293144	0	0	0	0
MIR858Star	0	0	0	0	0	0	0	0
MIR859Star	0	0	0	0	0	0	0	0
MIR860Star	0	0	0	0	0	0.0806323	0	0.217516
MIR861Star	0	0	0	0	0	0	0	0
MIR862Star	0	0	0.58897	0.659574	0.162529	0.0806323	0	1.01507
MIR863Star	0.0724969	0.5854	0	0	0.162529	0.161265	0.215483	0.507537
MIR864Star	0	0	0	0	0	0	0	0
MIR865Star	0	0	0	0	0	0	0	0
MIR866Star	0	0.073175	0	0	0	0	0	0
MIR867Star	0	0	0	0	0	0	0	0
MIR868Star	0.144994	0	0.117794	0.219858	0.0812643	0	0.0538708	0
MIR869Star	0	0	0	0	0	0	0	0
MIR870Star	0	0	0	0	0	0	0	0
TAS1aD1	0.217491	0.8781	0	0.293144	0.893907	0.645058	0.269354	0.145011
TAS1aD1,TAS1cD1Star	0	0	0	0	0	0	0	0
TAS1aD2	1.66743	2.48795	1.06015	0	3.25057	4.43478	0.107742	0.362527
TAS1aD2Star	7.53968	7.6102	0	0	10.8082	8.06323	0	0
TAS1aD3	0	0	0	0	0	0	0	0
TAS1aD3Star	16.9643	28.5382	1903.32	2780.25	65.4178	26.528	1662.56	1568.65
TAS1aD4	2.82738	7.09797	0	0	12.921	6.45058	0	0
TAS1aD4Star	0.0724969	0	0	0	0.162529	0	0	0
TAS1aD5	0.724969	2.12207	1.88471	0.073286	8.85781	2.9834	0	0
TAS1aD5Star	0.0724969	0.512225	458.926	677.822	2.43793	0.725691	354.416	312.643
TAS1aD6,TAS1bD6,TAS1cD3	1.73993	9.3664	2.23809	1.17258	20.8849	10.8047	0.269354	0.652548
TAS1aD6,TAS1bD6,TAS1cD3Star	28.2738	20.1963	0	0	20.2348	17.8197	0.0538708	0.507537
TAS1aD7	3.47985	5.63447	0.117794	1.61229	11.7021	1.77391	0.161612	0.797559
TAS1aD7Star	0.507478	1.24397	82.6914	81.7872	0.325057	0.806323	49.2917	47.491
TAS1aD8	68.7995	107.201	5938.12	6694.75	146.763	94.0173	2180.69	2529.57
TAS1aD8Star	0	0	0	0	0.243793	0	0	0
TAS1bD1	0.217491	0.2927	64.5512	52.6193	0.0812643	0.322529	32.107	33.0624
TAS1bD1Star	0	0	0	0	0	0	0	0
TAS1bD2	41.3232	94.9811	0	0	94.5104	43.2996	0.0538708	0
TAS1bD2Star	0	0	0	0	0.0812643	0.0806323	0	0
TAS1bD3	0.94246	2.26842	0	0	4.79459	1.93518	0	0
TAS1bD3Star	0.94246	3.07335	2.35588	1.83215	3.57563	2.33834	1.66999	1.74013
TAS1bD4	10.0771	13.2447	0.235588	1.46572	9.75172	6.28932	1.02354	0.580043
TAS1bD4Star	0.362484	0.43905	2.23809	1.09929	1.38149	3.46719	0.70032	1.52261
TAS1bD5	0.289988	1.90255	0	0	1.1377	1.37075	0.430966	0
TAS1bD5Star	9.13461	8.92735	0.235588	1.46572	9.02034	8.46639	0.107742	0
TAS1bD7	3.33486	4.0978	61.3707	85.5247	10.4831	3.46719	51.1233	37.8478
TAS1bD7Star	0	0	0	0	0	0	0	0
TAS1bD8	0	0	0	0	0	0	0	0
TAS1bD8Star	0.217491	0	0	0	0.325057	0.161265	0	0
TAS1cD1	0	0.073175	10.0125	7.8416	0.406322	0	4.4174	4.35032
TAS1cD2	38.0609	37.9046	35.2204	24.1111	47.1333	37.2521	13.1983	18.4889
TAS1cD2Star	23.5615	32.0506	9250.96	10839.3	149.445	62.3288	5823.21	5331.17
TAS1cD4	1.73993	1.68302	0	0.586288	4.63207	3.62845	0.754191	0.725053
TAS1cD4Star	117.372	70.5407	0	0.36643	85.2463	101.919	0.0538708	0.145011
TAS1cD5	9.93207	9.73227	0	0	10.9707	4.83794	0	0
TAS1cD5Star	0.362484	0.073175	0	0	0	0.322529	0	0
TAS1cD6	0.0724969	0.14635	1.88471	0.586288	0.162529	0.403162	0.377095	0.217516
TAS1cD6Star	0.0724969	0.073175	0	0	0.162529	0	0	0
TAS1cD7	0	0	0	0	0	0	0	0
TAS1cD7Star	0	0	0	0	0	0	0	0
TAS1cD8	1.95742	2.12207	1340.73	1890.34	5.36344	2.7415	744.117	633.769
TAS1cD8Star	0.94246	1.31715	0	0	1.21896	0.806323	0	0
TAS2D1	22.0391	38.4169	0.235588	1.83215	59.2417	38.2197	0.70032	0.507537
TAS2D1Star	0	0	0	0	0	0	0	0
TAS2D2	0	0	0	1.75886	0.243793	0.241897	1.07742	0.217516
TAS2D2Star	0	0.219525	12.2506	12.0922	0	0.0806323	9.05029	10.6583
TAS2D3	437.374	525.323	260.796	235.468	825.158	517.095	260.034	203.232
TAS2D3Star	0	0	0	0	0	0	0	0
TAS2D4	0	0	31.9222	46.2435	0.162529	0.241897	24.5112	20.8815
TAS2D4Star	0	0.43905	25.4435	18.6879	1.05644	0.483794	18.3161	12.3984
TAS2D5	3.91483	6.7321	7.8922	6.74231	3.08804	3.95098	3.1245	2.03015
TAS2D5Star	1.23245	1.7562	1.41353	4.61702	3.33184	4.19288	1.34677	2.03015
TAS2D6	2.75488	3.00017	14.6065	29.0212	5.6885	3.95098	33.3999	31.9749
TAS2D6-22	1.01496	2.19525	5.8897	2.85815	2.68172	4.91857	4.36353	1.08758
TAS2D6-22Star	0.652472	0.658575	2.82706	6.59574	0.406322	0.161265	7.97287	11.1658
TAS2D6Star	0.289988	0.804925	432.186	514.248	0.406322	2.58023	574.208	276.753
TAS2D7	0	0	4.71176	5.13002	0.162529	0	3.17837	2.10265
TAS2D7Star	0	0.658575	995.478	1326.4	5.9323	2.2577	857.838	773.124
TAS2D8	8.11965	15.7326	0.58897	0.146572	30.3116	22.0933	0	1.01507
TAS2D8Star	5.72725	5.92717	0.235588	0.219858	5.11965	2.9834	0.269354	0.290021
TAS3aD7	25.3739	39.3681	4.47618	3.22458	57.2913	44.9928	2.04709	2.53769
TAS3aD7Star	0	0	0	0	0	0	0	0
TAS3aD8	1.52243	2.6343	0	0	3.98195	4.19288	0	0
TAS3aD8Star	0	0	0	0	0	0	0	0

## Sheet: AGO1inflorescenceTuMV
Reads per million (RPM)
	Inflorescence	Inflorescence	Inflorescence	Inflorescence	Inflorescence	Inflorescence	Inflorescence	Inflorescence
	Mock	Mock	TuMV	TuMV	Mock	Mock	TuMV	TuMV
	Input	Input	Input	Input	HA-AGO1-DAH IP	HA-AGO1-DAH IP	HA-AGO1-DAH IP	HA-AGO1-DAH IP
Name\Library	9	10	11	12	13	14	15	16
MIR841b	0.868831	0.584631	2.48565	3.19589	8.46145	7.05909	10.6101	5.00905
miR771	2.09542	2.4116	3.39705	3.22753	5.60794	4.66944	5.9207	7.08828
MIR859	0.102215	0.0730789	0.124282	0.189855	1.32767	1.07122	2.30541	5.17445
MIR399f	0	0.0365395	0	0	0.118896	0.30214	0.785934	31.8264
MIR167d	14.6168	13.4465	8.03693	7.87898	81.9195	84.0224	93.5524	53.5402
MIR837	0.357754	0.182697	0.207137	0.474637	0	0	0	0
MIR870	0	0	0	0	0.0792641	0	0.0261978	0.0945104
MIR847	0.0511077	0.146158	0.16571	0.189855	3.01204	3.62568	3.6153	0.826966
MIR396b	30.9713	43.0069	19.7195	16.9287	3095.6	2658.7	2098.5	3001.77
miR779	0	0.109618	0.124282	0	0	0	0	0.0236276
MIR396a	83.1011	147.51	64.834	76.4166	1155.27	1115.34	468.574	856.288
MIR842	0.204431	0.255776	0.124282	0.158212	1.07007	0.988822	0.419165	0.0472552
MIR856	0.102215	0.0365395	0	0.063285	2.1005	2.44459	1.91244	3.30787
MIR838	0	0	0.0414275	0	0.138712	0.0274673	0.0785934	0.307159
MIR843	0.817723	0.548092	0.289992	0.158212	6.3015	4.91664	18.7838	7.48995
miR773a	0.0511077	0	0	0	0.0396321	0	0	0.0472552
MIR447ab	5.26409	6.68672	2.65136	2.40483	17.0022	14.228	24.3378	16.6338
MIR156g	0.102215	0	0	0.0316425	0.217976	0.219738	0.890725	0.189021
MIR861	3.9864	4.82321	30.9877	29.2693	0	0.0824018	0.0261978	0
MIR860	0.102215	0.109618	0.621412	0.949274	0.653929	0.714149	0.812132	0.519807
MIR394ab	172.284	137.133	113.884	106.952	670.892	768.672	1032.77	397.322
MIR828	0	0	0	0	0	0	0	0.0236276
MIR391	1.02215	1.53466	0.745694	1.13913	13.2966	12.7448	9.35262	5.43435
MIR832	0.255539	0.0730789	0.0828549	0.12657	2.06087	2.03258	2.59358	1.22864
MIR395bcf	1.12437	2.04621	0.33142	1.0442	26.177	19.4194	4.29644	25.6832
MIR2111ab	0	0	0	0	0.772825	0.412009	0.445363	0.921477
MIR402	0.408862	0.65771	0.952831	1.86691	0.753009	0.576813	0.497758	0.779711
miR472	0.459969	0.328855	0.16571	0.158212	2.45719	3.65315	1.25749	9.073
MIR447c	0	0	0	0	0.019816	0	0.0523956	0.0236276
MIR399bc	1.12437	0.65771	3.0242	2.5314	103.36	109.018	11.4484	13.2787
MIR393ab	1.58434	2.55776	1.49139	1.20241	11.8698	12.58	4.7942	82.1768
MIR1888	0	0	0	0.189855	1.08988	0.60428	0.969319	1.96109
miR773b	0	0	0	0	0	0	0	0
MIR173	0.102215	0.328855	0.248565	0.411352	1.14933	0.878953	0.681143	4.41836
MIR858	103.135	67.6711	74.1551	64.4874	120.779	129.481	76.4976	35.465
MIR166abcdefg	689.852	1298.65	1092.44	1244.21	20992.5	18410	27263.1	43364.4
MIR164c	5.51963	4.42127	18.2281	21.9915	32.1614	59.9061	18.1813	3.28424
MIR319ab	3429.74	3301.19	5643	4808.96	61102	57849.6	80752.7	60978.5
MIR840	2.91314	3.90972	8.53406	12.9101	23.7792	26.0664	47.3394	22.4462
MIR159a	8065.67	15929.9	7881.32	10999.5	288146	287833	291051	351348
MIR172cd	0.102215	0.182697	0.124282	0.25314	0.455769	0.466944	0.104791	0.59069
MIR850	0	0.109618	0.0414275	0	9.27391	9.42128	15.2733	24.62
MIR857	0	0	0	0	0.277425	0.0274673	0.130989	0.637945
MIR869	1.17548	1.05964	0.33142	0.0949274	7.15359	7.03162	8.27851	5.95416
MIR398bc	4.59969	4.67705	22.8265	31.1995	187.975	220.782	45.0078	38.5839
MIR171a	19.2165	27.9892	12.6768	17.3717	26.3355	36.971	29.7083	68.3074
MIR863	0	0	0	0	0.0594481	0.0549346	0	0.165393
MIR156abcdef	3.01535	5.26168	6.29697	10.4737	179.949	168.924	477.612	143.49
MIR159b	881.199	2117.72	377.28	492.705	10975.8	10587.7	19900.5	41964.6
MIR162ab	66.1845	92.7371	75.8122	79.0429	934.227	913.534	792.693	1054.52
MIR400	0	0	0	0	0.0396321	0	0.0523956	0
MIR170	1.3288	2.26545	0.704267	1.0442	4.85493	5.10891	4.29644	4.77278
MIR169a	12.6747	5.29822	2.19565	1.67705	4.24063	5.30118	1.57187	13.3732
MIR834	0	0.0365395	0	0	0.0396321	0	0.104791	0
miR780.1	5.82628	6.35787	3.0242	2.34154	16.6058	19.3095	21.456	14.0821
MIR849	0	0	0	0	0	0	0	0
MIR826	0.459969	1.05964	2.81707	3.25917	3.15075	3.1862	0.681143	0.637945
MIR1887	0	0	0	0	0.0396321	0	0.0523956	0.0236276
MIR390ab	75.1283	71.1789	281.417	263.139	39.6717	41.3108	28.5032	15.5233
miR776	0.357754	0.0730789	0	0.12657	0.257608	0.329607	0.419165	0.637945
MIR172ab	1.63545	1.75389	1.61567	1.55048	14.5846	13.3766	5.9469	9.99448
MIR839	26.9338	25.943	19.4709	19.3336	299.183	470.597	199.156	128.156
MIR167c	0	0	0	0.0316425	0.574665	0.219738	0	0.0945104
MIR862	0.306646	0.219237	0.124282	0.189855	2.00142	1.75791	3.27473	5.59974
MIR156h	0	0.109618	0.16571	0.411352	6.16279	4.99904	13.1251	7.72623
MIR864	0	0	0	0	0.217976	0.192271	0.23578	0.165393
MIR158b	0.357754	0.146158	0.289992	0.63285	12.167	11.0693	16.7142	11.8611
MIR841a	0	0	0	0.0949274	1.86271	1.31843	1.62426	1.06324
MIR163	3747.01	3994.09	866.414	824.888	8141.8	8207.72	3773.22	2415.66
MIR833	0	0	0	0.0316425	0.554849	1.20856	0.0785934	0.189021
MIR395ade	5.72406	11.4003	7.66408	7.34105	114.121	89.5159	16.8452	56.7299
MIR835	0	0	0	0	0.0594481	0	0	0.0236276
MIR827	0	0.0365395	0.0414275	0.063285	1.08988	1.23603	5.21336	11.7429
MIR399e	0	0	0	0	0	0	0.130989	1.20501
miR775	3.01535	3.39817	0.994259	0.885989	22.6101	22.9626	25.3857	13.2078
MIR398a	0.102215	0	0.745694	0.949274	0.435953	0.384542	0.288176	0.165393
MIR172e	0.0511077	0.182697	0.207137	0.316425	0	0.0274673	0	0.0708828
MIR164ab	39.6596	23.4583	44.4517	40.6289	890.81	1001.65	1399.51	247.31
MIR851	8.22834	6.32133	3.89418	6.04371	150.582	178.647	246.652	90.4465
MIR824	17.5811	13.7754	60.8569	118.754	191.859	170.901	111.996	54.5798
miR778	0.204431	0.328855	0.289992	0.221497	0.396321	0.90642	0.183385	0.425297
MIR169hijklmn	0.408862	0.0730789	0	0	1.24841	1.37336	0.340571	0.141766
MIR169defg	0.459969	0.219237	0.33142	0.063285	0.336873	0.412009	0.0261978	0
MIR830	0	0	0	0.0316425	0	0	0	0
MIR158a	261.671	232.683	197.65	165.205	23690.1	24224.5	39755.3	24896.8
MIR159c	0.919939	2.22891	0.579984	0.791062	46.6866	45.7879	43.6717	42.6006
MIR165ab	285.334	503.258	155.146	172.958	9481.89	9180.99	11548.3	19537.2
MIR399a	0	0	0	0.0316425	1.90234	2.55446	3.95587	7.98613
MIR403	88.1097	109.399	21.0866	25.8519	1187.79	1329.83	645.697	576.443
MIR1886.2	0.102215	0.182697	0.16571	0.221497	0.0594481	0.0824018	0.130989	0.118138
MIR319c	551.81	497.412	206.764	185.741	8760.02	8621.35	8893.76	6337.07
MIR157d	0	0	0.124282	0.0949274	0.891722	1.04376	3.14374	2.43364
MIR3434	0	0	0	0	0	0	0	0
MIR825	8.02391	9.97527	17.6481	17.5616	110.93	94.872	299.65	120.288
MIR836	0	0	0	0	0	0	0	0
MIR853	0	0.219237	0	0	0.0990802	0.0274673	0	0.0708828
MIR845a	2.40206	3.54433	0.455702	1.17077	3.50744	3.07633	5.08237	13.704
MIR1886.1	0	0	0	0	0	0	0	0.0945104
MIR823	1.02215	3.36163	0.994259	1.17077	85.4468	80.7813	69.9743	88.2019
MIR169bc	0.306646	0.365395	0.0414275	0.12657	1.78344	2.19738	1.75525	104.316
miR777	0.613293	0	0.911404	0.727777	0.554849	0.384542	0.0785934	0.0236276
MIR829	0	0.109618	0	0.0316425	0.237792	0.219738	0.157187	2.69355
MIR865	0	0	0.0414275	0.0316425	0	0	0	0
MIR848	13.1347	8.00214	8.20264	10.3154	34.0836	35.1581	22.2943	10.6324
miR780.2	0.153323	0.255776	0	0.063285	1.08988	1.07122	0.969319	2.03197
MIR157abc	0.357754	0.0365395	0.828549	1.61377	29.625	27.7145	65.023	53.5874
MIR161.1	272.455	667.978	191.726	305.097	4378.1	3839.05	3288.4	9471.6
MIR161.2	20.5964	15.8947	8.61691	11.6761	63.5104	65.482	87.9198	41.5373
MIR399d	0	0	0	0	0.019816	0	0.104791	2.83531
MIR397b	74.6173	35.1144	82.8963	69.9932	408.488	314.83	1374.68	383.216
MIR844	0.0511077	0	0	0	0.019816	0	0	0
MIR868	0.0511077	0.0730789	0.124282	0.0949274	0.753009	0.796551	1.75525	0.945104
MIR2112	0	0	0.828549	0.727777	0	0	0	0.165393
MIR852	0.0511077	0	0.0828549	0.063285	0	0	0	0.0708828
MIR846	0.102215	0.182697	0	0.063285	0.931354	0.851486	0.864528	3.92218
MIR866	0	0	0	0	0	0	0	0
MIR167ab	87.3431	78.5598	63.1354	73.4422	401.255	387.289	449.581	279.751
MIR168ab	427.669	504.939	901.876	1566.24	8042.85	6154.98	11829.3	4242.36
MIR160abc	44.5148	28.72	69.5981	83.4096	267.933	282.226	151.188	95.5501
MIR845b	3.37311	5.11552	1.15997	2.49976	8.50108	8.13031	10.8721	7.84437
MIR171bc	38.2286	21.5583	55.3885	55.4693	47.7368	61.6091	17.6311	4.56013
miR774a	0	0	0	0.0316425	0	0.0274673	0	0.0472552
MIR822	16.8144	12.8984	14.9553	18.9855	141.823	140.99	88.0508	45.9557
miR781	0.204431	0.109618	0.621412	0.569565	0.356689	0.247205	0.366769	1.67756
MIR397a	8.6372	4.23858	42.546	55.2161	10.6412	8.95433	6.18268	2.24462
MIR408	274.806	153.977	270.936	240.483	398.203	377.263	272.85	52.0044
MIR831	0.357754	0.109618	0	0	0.0990802	0.247205	0.261978	0.141766
MIR774b	0	0	0	0	0	0	0	0
MIR867	4.29305	5.22514	5.8827	6.96134	76.6881	74.4089	47.6014	39.2218
MIR840Star	0.0511077	0.109618	0	0	1.84289	1.48323	3.66769	8.69496
MIR852Star	0	0	0	0	0	0	0	0
MIR2111bStar	0	0	0	0.0316425	0	0	0.104791	0
MIR169dgStar	6.38846	4.93283	35.6276	29.4275	0.158528	0.0274673	0.0785934	0.0236276
MIR862Star	0	0.0730789	0.0414275	0.158212	0	0	0	0
MIR394aStar	0	0	0	0	0	0	0	0
MIR161.2Star	0	0	0.0828549	0.0949274	0	0.0274673	0	0
MIR157dStar	0	0.146158	0.0828549	0	0	0	0	0
MIR841abStar	0	0	0	0	0	0	0	0.0472552
MIR399eStar	0	0	0	0	0	0	0	0
MIR447cStar	0	0	0	0	0	0	0	0
MIR156hStar	0	0	0.0828549	0.189855	0.0396321	0.0549346	0	0
MIR863Star	0	0	0.579984	0.696134	0.158528	0.0274673	0.0261978	0
MIR826Star	0	0	0.0828549	0.063285	0	0	0	0
MIR166abStar	2.29985	4.09242	31.402	35.313	0	0.0274673	0.130989	0.0472552
MIR774bStar	0	0	0	0	0	0	0	0
MIR395aeStar	0	0	0.207137	0.37971	0	0	0	0
MIR397aStar	0	0	0.289992	0.12657	0.0594481	0	0	0
MIR397bStar	0	0	0	0	0	0.192271	0.209582	0.118138
MIR164bStar	10.9882	4.38473	116.411	122.045	9.09556	8.18525	10.5053	5.05631
miR780.1Star	1.83988	1.75389	1.44996	1.74034	0	0.0549346	0	0
MIR156gStar	0	0	0	0	0	0	0	0
MIR842Star	0	0	0.0414275	0.158212	0.158528	0	0	0
MIR399cStar	0	0	0.0828549	0.0316425	0	0	0	0.0236276
MIR399bStar	0	0	0.289992	0.316425	0	0	0	0
MIR319aStar	0.0511077	0.109618	1.82281	1.74034	0	0	0.104791	0.0236276
MIR869Star	0	0	0	0	0	0	0	0
MIR2112Star	0.204431	0.292316	1.40853	1.10749	0.217976	0.357075	0.23578	0.354414
MIR159cStar	0	0	0	0	0	0	0	0
MIR393bStar	6.23514	7.89252	61.0641	71.2905	1.01062	0.824018	0.681143	1.22864
miR777Star	0	0	0	0	0	0.0274673	0	0.141766
MIR403Star	0	0.0365395	0	0	0.138712	0.0274673	0.314374	2.26825
MIR390bStar	0	0.0365395	2.15423	1.86691	0.019816	0	0.130989	0.0708828
MIR860Star	0	0	0	0	0	0	0	0
MIR843Star	0.102215	0.146158	0.124282	0.063285	0.0396321	0	0.0261978	0.0236276
MIR166eStar	0.204431	0.365395	3.18991	4.96787	0	0	0	0
MIR399aStar	0	0	0.0414275	0.12657	0	0	0	0
MIR169lnStar	0	0	0	0	0	0	0	0
MIR159aStar	0	0	0	0	0	0	0	0
MIR861Star	0	0	0	0.0316425	0	0	0	0
miR781Star	0	0	0	0.0949274	0	0	0	0.0236276
miR472Star	61.4826	77.281	256.974	251.336	14.0298	13.1294	16.5046	11.4358
MIR827Star	0	0	0	0	0	0	0	0
MIR858Star	0	0.182697	0.124282	0	0	0	0	0.0236276
MIR853Star	0.357754	0.0365395	2.1128	2.3099	1.01062	0.878953	0.445363	2.43364
MIR845aStar	24.685	18.6351	80.245	98.1866	48.3709	63.3945	72.044	16.3031
MIR172bStar	0.153323	0.146158	3.43848	4.96787	0.0396321	0	0	0
MIR156dStar	0.0511077	0	0.207137	0.063285	0.0792641	0	0	0.0472552
MIR168bStar	1.07326	1.16926	11.434	10.4104	0.158528	0.0824018	0.157187	0.189021
MIR165bStar	0.613293	0.913486	1.32568	4.01859	0	0	0	0
MIR172aStar	0	0.109618	0.704267	1.39227	0	0	0	0
MIR156fStar	0	0	0	0	0	0	0	0
MIR319cStar	0	0	0	0	0	0	0	0
MIR164cStar	0.6644	0.65771	29.2064	27.5606	0.118896	0.219738	3.24853	1.01599
MIR2111aStar	0	0	0	0	0.0594481	0.0549346	0.157187	0
MIR856Star	0	0	0	0	0	0	0	0
MIR831Star	0	0	0	0	0	0	0	0
MIR167cStar	0	0	0	0	0	0	0	0
MIR835Star	0	0	0	0	0.0396321	0	0	0
MIR169hStar	0	0	0	0	0	0	0	0
MIR163Star	0.0511077	0.0365395	0.994259	2.02512	0	0	0	0
MIR160cStar	0	0	57.6256	71.8917	0	0	0.23578	0
MIR173Star	0	0	0	0.0316425	0	0	0	0
MIR866Star	0.153323	0.219237	0	0	0.237792	0.219738	0.812132	0.283531
MIR851Star	0.255539	0.0365395	4.88844	8.00555	4.85493	4.94411	10.3481	3.63865
MIR167bStar	0.511077	0.0730789	8.86547	8.70168	0.0792641	0.0274673	0	0
MIR824Star	11.2437	7.81944	136.793	372.938	6.46003	6.72948	23.8138	1.7957
MIR164aStar	79.5747	56.6727	1120.36	1070.02	33.4098	28.7582	25.5953	6.40308
MIR838Star	0	0	0.16571	0.158212	0	0	0	0
MIR156eStar	0.0511077	0	0	0	0	0	0	0
MIR1888Star	0	0	0	0	0	0	0	0
MIR846Star	0.0511077	0.438473	0.745694	0.885989	0.535033	1.04376	0.392967	0.637945
MIR156cStar	0	0	0	0.0316425	0	0	0	0
MIR160bStar	0	0	6.87696	9.80917	0	0	0	0
miR773bStar	0	0	0	0	0	0	0	0
MIR849Star	0	0	0	0	0	0	0	0
MIR395dStar	0	0	0.0414275	0	0	0	0	0
MIR166fStar	0.766616	1.60774	8.53406	34.9017	12.9993	11.0693	11.5794	4.30022
MIR396aStar	6.74622	5.62708	421.483	479.352	0.554849	0.384542	10.1647	7.34819
MIR864Star	0	0	0	0	0	0.0549346	0.23578	0.118138
MIR850Star	0	0	0	0	0	0	0	0
MIR319bStar	0	0.292316	1.36711	2.15169	0.277425	0.137336	0.366769	0.614318
MIR447abStar	0.102215	0.0730789	0.0414275	0.063285	0.019816	0	0	0
MIR166gStar	0	0	0.124282	0.50628	0	0	0	0
MIR171bStar	0	0.146158	0.372847	0.854347	0.0792641	0.0549346	0.0261978	0.401669
MIR1886.1Star	0.102215	0.0730789	0.124282	0.0949274	0.396321	0.878953	0.366769	0.378042
miR778Star	0	0	0	0	0	0	0	0
MIR156aStar	0	0	0	0	0	0	0	0
MIR398aStar	0	0	15.6181	19.2703	0	0	0.0261978	0.0472552
MIR167dStar	0.255539	0	1.44996	1.61377	0	0	0	0
MIR1887Star	0	0	0	0	0	0	0	0
MIR169eStar	1.27769	0.803868	2.44422	2.05676	0.0792641	0	0	0
MIR867Star	0	0	0	0	0	0	0	0
MIR408Star	0.766616	0.292316	32.1477	55.2161	0.753009	0.851486	3.24853	0.756084
MIR832Star	0	0.0365395	0	0.0316425	0.019816	0.0549346	0	0
MIR171cStar	0	0.146158	0.579984	0.50628	0.118896	0.109869	0.23578	0.330787
MIR396bStar	0.613293	0.621171	6.17269	6.29685	0.019816	0	0.0523956	0.189021
miR774aStar	0	0.0365395	0	0	0.0396321	0.0824018	0.261978	0.378042
MIR394bStar	0	0	0	0	0	0	0	0
MIR170aStar	2646.77	3185.47	26279	28685.9	17084.1	15118.7	21591.5	10225.3
MIR1886.2Star	0	0	0	0	0	0	0	0
MIR837Star	0	0	0.0414275	0	0	0	0	0
MIR172cStar	0	0	0.621412	0.348067	0	0	0	0
MIR865Star	0	0	0	0	0	0	0	0
MIR157abStar	0	0	0	0	0	0	0	0
MIR166dStar	0	0	0.289992	0.25314	0	0	0	0
MIR830Star	0	0	0	0	0	0	0	0
MIR828Star	0	0	0	0	0	0	0	0
miR776Star	0	0.0365395	0	0	0.0396321	0	0	0
MIR393aStar	0	0	0.0414275	0.063285	0	0	0	0
MIR161.1Star	0.102215	0.255776	1.53282	2.05676	0	0	0	0
MIR172eStar	0.0511077	0.255776	0.538557	0.63285	0.019816	0.0549346	0	0
MIR844Star	0	0	0.0828549	0.0316425	0	0.0274673	0	0.0236276
MIR168aStar	2.14652	3.39817	40.806	42.5275	0.95117	1.01629	1.91244	1.86658
MIR156bStar	0	0	0	0.0316425	0	0.0274673	0	0
MIR839Star	0	0	0.248565	0.791062	0	0	0	0.0236276
MIR158aStar	0.357754	1.75389	1.11854	1.70869	0.0792641	0	0	0.0708828
miR779Star	0	0	0	0	0	0	0	0
MIR399dStar	0	0	0	0	0	0	0	0
MIR833Star	0.153323	0.146158	0.538557	0.537922	0.95117	0.549346	0.366769	0.425297
MIR162abStar	9.86379	5.3713	250.678	228.554	0.257608	0.192271	0.261978	0.189021
MIR169fStar	17.9899	12.3503	38.569	32.307	0	0	0	0.0236276
MIR169ijkmStar	0	0	0	0	0	0	0	0
MIR823Star	0.153323	0.0730789	3.06563	2.40483	0	0.137336	0.0523956	0.165393
MIR391Star	6.54179	5.70016	6.50411	5.47415	0.257608	0.274673	0	0.0945104
MIR836Star	0	0	0	0	0	0	0	0
MIR859Star	0	0	0	0.0316425	0.0396321	0	0.104791	0.0472552
MIR390aStar	1.48212	1.16926	9.90116	12.0874	5.23143	5.68573	2.77697	1.72482
miR773aStar	0	0	0	0	0	0	0	0
MIR3434Star	0	0	0.0414275	0.0316425	0.356689	0	0.157187	0
MIR395fStar	0.0511077	0	0	0	0	0	0	0
MIR160aStar	0.0511077	0	88.5305	98.6296	0	0	0.681143	0.0472552
MIR165aStar	5.3152	4.67705	6.66982	11.1698	0	0	0.0785934	0
MIR159bStar	0.0511077	0.109618	0	0.0949274	0.0594481	0	0.392967	0.141766
MIR402Star	0	0	0	0	0	0	0	0
MIR822Star	0.255539	0.182697	0.621412	0.949274	1.32767	2.03258	0.759736	1.34677
MIR847Star	0.357754	0.0730789	0.704267	2.18333	5.98444	5.05398	9.06444	4.32385
MIR868Star	0.306646	0.292316	0.16571	0.12657	0	0	0	0
MIR857Star	0	0	0	0	0	0	0	0
MIR398bcStar	6.43957	3.8001	2788.03	3055.11	0.019816	0	12.7321	10.0654
MIR829Star	0	0.0365395	0.0414275	0.0316425	0	0	0	0
miR771Star	0	0	0	0	0	0	0	0
MIR395bcStar	0	0	0	0	0	0	0	0
MIR169bStar	0.102215	0	0	0	0	0	0	0
miR780.2Star	0	0	0	0	0	0	0	0
MIR166cStar	0	0	0.0414275	0.0949274	0	0	0	0
MIR845bStar	0	0	0	0	0.118896	0	0.130989	0
miR775Star	0.306646	0.255776	17.6481	23.5736	0	0	0	0.0472552
MIR157cStar	0.102215	0.0730789	0.124282	0.0949274	0	0	0	0
MIR167aStar	0.613293	0.365395	8.11978	11.2331	0	0.0274673	0	0.0945104
MIR169aStar	0	0	0.207137	0.189855	0	0	0	0
MIR172dStar	0	0	0.207137	0.50628	0	0	0	0
MIR400Star	0	0	0	0	0	0	0	0
MIR870Star	0	0	0	0	0.019816	0	0	0.0708828
MIR848Star	0	0	0	0	0	0	0	0
MIR399fStar	0	0	0.0414275	0.063285	0	0	0	0
MIR825Star	0.204431	0.0365395	0	0.12657	0.0990802	0.109869	0.104791	0.189021
MIR169cStar	0	0	0	0	0	0	0	0
MIR158bStar	0	0	0	0	0	0	0	0
MIR834Star	0	0	0.0414275	0	0	0.0824018	0	0
TAS1bD3	0.0511077	0	0.124282	0.0316425	0.376505	0.466944	0.0261978	0.543435
TAS1aD6,TAS1bD6,TAS1cD3	12.0103	9.82911	7.33266	8.06883	2.5959	1.81284	0.707341	0.330787
TAS3aD8	0.408862	0.511552	0.16571	0.25314	3.56689	3.04887	0.890725	0.732456
TAS1cD4	0.613293	0.401934	0.455702	0.348067	2.5959	3.04887	0.23578	0.330787
TAS2D6	0.459969	0.255776	2.36136	2.7529	0.237792	0.109869	0.0523956	0.0708828
TAS1aD3	0	0	0	0	0	0	0	0
TAS1aD7	0.0511077	0.109618	5.55128	21.2005	0	0	0.104791	0.0236276
TAS2D7	0	0	0	0	0	0.0274673	0	0
TAS1cD5	4.34416	3.58087	6.91838	11.5811	0.0594481	0.0274673	0.0261978	0.0708828
TAS1aD8	9.3016	10.4137	10.4397	13.1316	11.315	13.8984	5.71112	9.28565
TAS2D3	12.0103	20.1698	22.1637	25.9468	100.765	88.8292	53.7841	235.685
TAS3aD7	0.919939	1.86351	0.455702	0.442995	25.206	26.0939	13.6491	58.9745
TAS1aD1	0.0511077	0.292316	0.455702	0.348067	0.574665	0.961355	0.523956	0.378042
TAS1bD1	0.306646	0	0.414275	0.759419	0	0	0.104791	0
TAS2D5	1.17548	1.2058	3.7699	4.17681	0.455769	0.164804	0.0523956	0.0945104
TAS2D2	0	0	0	0	0	0	0	0
TAS1aD2	8.6372	4.01934	3.14849	3.70217	1.32767	2.16991	0.785934	0.401669
TAS2D1	2.45317	1.79043	3.23134	4.01859	15.3971	15.4091	9.24783	7.51358
TAS1cD7	0	0	0	0	0	0	0	0
TAS2D4	0	0	0.124282	0.0316425	0	0	0	0
TAS1aD4	0.153323	0.219237	0.16571	0.50628	0.634113	0.824018	0.209582	0.354414
TAS1bD5	0.868831	1.2058	0.621412	0.63285	0.237792	0.137336	0.261978	0.0708828
TAS2D6-22	0.204431	0.219237	0.538557	0.537922	3.26965	4.14756	0.707341	1.81933
TAS1bD4	0.715508	0.365395	14.0025	29.4275	8.04531	7.88311	9.19543	8.64771
TAS1cD6	0	0.0365395	0	0	0	0	0	0
TAS1bD8	0	0	0	0	0	0	0	0
TAS1bD2	2.19763	1.46158	1.44996	1.39227	1.44657	1.70297	0.550154	0.401669
TAS1cD1	0	0.0365395	0.0414275	0.411352	2.75443	2.52699	2.59358	1.96109
TAS2D8	0	0.146158	0.33142	0.601207	0.733193	0.686682	0.23578	2.19737
TAS1bD7	0.0511077	0	0.0414275	0.063285	0	0	0	0
TAS1cD2	0.459969	1.71735	3.43848	5.22101	25.2853	19.0898	35.9172	85.7919
TAS1aD5	0	0.0730789	0.497129	1.01256	0.237792	0.137336	0.314374	0.543435
TAS1cD8	0	0.109618	3.7699	6.9297	0	0.109869	0	0.0945104
TAS2D6-22Star	0.408862	0.511552	5.05415	8.22704	2.23921	1.56563	0.890725	0.472552
TAS1cD5Star	0	0.219237	0.0828549	0	1.46639	1.12616	0.130989	0.401669
TAS1aD7Star	0	0.0365395	0.0828549	0.284782	0	0	0	0
TAS2D8Star	0	0.0365395	0.0414275	0.0316425	0	0	0	0.0236276
TAS1bD8Star	0.0511077	0	0	0	0	0	0	0
TAS1bD1Star	0	0	0	0	0	0	0	0
TAS1bD4Star	0.153323	0.255776	0.0828549	0.063285	12.5436	10.3826	12.9155	19.5164
TAS3aD8Star	0	0	0	0	0	0	0	0
TAS1bD7Star	0	0	0	0	0	0	0	0
TAS1cD2Star	2.04431	4.27512	7.04267	15.5365	0.376505	0.521878	0.47156	0.968732
TAS1aD6,TAS1bD6,TAS1cD3Star	0.817723	1.0231	123.04	125.526	0.237792	0.192271	4.66321	5.31621
TAS1aD5Star	0	0	0.0414275	0.12657	0	0	0.0523956	0
TAS2D4Star	0	0	0.372847	0.791062	0.019816	0.164804	0	0.0708828
TAS2D3Star	0	0	0	0.063285	0	0	0	0
TAS2D2Star	0	0	0	0	0	0	0	0
TAS1bD3Star	0.0511077	0.146158	13.7125	20.5676	1.28804	0.878953	1.10031	1.41766
TAS2D6Star	0.255539	0.876947	0.248565	0.664492	0.237792	0.192271	0.0261978	0.141766
TAS1aD1,TAS1cD1Star	0	0	0	0	0	0	0	0
TAS1cD6Star	0	0	0	0	0	0	0	0
TAS1aD3Star	0.408862	0.913486	2.77564	6.96134	0.95117	0.878953	0.733539	1.29952
TAS1cD7Star	0	0	0	0	0	0	0	0
TAS1cD4Star	2.70871	1.5712	583.506	707.937	0.990802	0.878953	6.86382	4.22934
TAS1bD5Star	0.459969	0.328855	8.65834	9.49274	1.01062	1.40083	1.2313	2.31551
TAS2D5Star	0.408862	0.767329	3.10706	2.21497	0.376505	0.494411	0.0261978	0.141766
TAS1bD2Star	0	0	3.7699	5.22101	0	0	0	0
TAS1cD8Star	0.153323	0.146158	0.16571	0.411352	0.336873	0.439476	0.104791	0.0708828
TAS1aD8Star	0	0	0	0	0.019816	0.0549346	0.104791	0.0945104
TAS3aD7Star	0	0	0	0	0	0	0	0
TAS2D7Star	0	0	0.207137	0.284782	1.22859	0.988822	0.60255	0.330787
TAS1aD4Star	0	0	0.704267	1.0442	0	0.0274673	0.0785934	0.0472552
TAS1aD2Star	1.17548	1.24234	157.839	161.566	0.217976	0.137336	2.20062	1.06324
TAS2D1Star	0	0	0	0	0	0	0	0

## Sheet: AGO1rosetteTuMV
Reads per million (RPM)
	Rosette leaves	Rosette leaves	Rosette leaves	Rosette leaves	Rosette leaves	Rosette leaves	Rosette leaves	Rosette leaves
	Mock	Mock	Mock	Mock	TuMV	TuMV	TuMV	TuMV
	Input	Input	HA-AGO1-DAH IP	HA-AGO1-DAH IP	Input	Input	HA-AGO1-DAH IP	HA-AGO1-DAH IP
Name\Library	57	58	59	60	61	62	63	64
MIR156abcdef	2.64077	9.11165	120.355	121.525	4.74902	0.874863	95.6146	104.789
MIR156g	0	0.0778774	0.110672	0	0	0	0	0.259218
MIR156h	0	0	0.221343	0	0.13011	0	0.0609398	0.129609
MIR157abc	2.74234	7.55411	445.232	295.48	6.50551	2.82648	325.845	385.782
MIR157d	0	0	2.10276	1.47372	0.0650551	0	1.76725	2.13855
MIR158a	501.137	1288.25	7950.98	8821.32	840.381	201.69	9687.97	10667.5
MIR158b	0	0.155755	0.830037	0.226726	0.195165	0	1.64537	1.62011
MIR159a	90474.4	123812	688249	688640	115046	100134	670361	661022
MIR159b	11904.1	22878.3	57345.7	61701.5	16402.9	14516.8	56472.3	53098.9
MIR159c	1.32039	2.49208	5.92093	7.59531	2.14682	1.68243	5.60646	5.11956
MIR160abc	27.9312	57.0062	99.4384	116.82	39.2282	24.4289	77.0279	111.399
MIR161.1	2632.24	14977.5	37544.1	35113.6	6832.28	2105.19	44502.6	46653
MIR161.2	9.44583	24.765	42.7192	38.7701	16.3939	9.21971	44.9126	50.418
MIR162ab	173.072	520.221	2448.77	1841.86	343.361	161.042	1837.64	1899.75
MIR163	4832.2	7139.64	5239.47	4533.49	7071.62	6079.02	5494.33	4984.51
MIR164ab	1.32039	2.18057	45.7627	38.3166	2.27693	2.08621	50.8847	67.2672
MIR164c	2.33607	4.59477	36.909	40.924	1.17099	1.27865	26.1432	39.3364
MIR165ab	38.1896	157.857	2789.81	2308.8	203.427	39.3016	4371.33	4764.56
MIR166abcdefg	619.565	2704.29	49267.5	41599.9	2934.5	906.762	54787.6	57622.4
MIR167ab	127.773	215.019	400.299	342.979	132.387	129.076	352.049	339.058
MIR167c	0	0.467264	0.221343	0.226726	0	0.201892	0.487518	0.453632
MIR167d	87.4501	131.301	243.588	231.033	128.874	96.3023	256.8	328.106
MIR168ab	1684.61	1131.71	11457.8	14418.3	2908.16	4403.19	11609.1	10940.8
MIR169a	0.507841	1.09028	0.774701	0.566814	0.650551	1.74973	1.58443	0.777655
MIR169bc	0	0.0778774	0	0.113363	0	0	0	0.194414
MIR169defg	0	0.389387	0.0553358	0.0566814	0	0	0.0609398	0
MIR169hijklmn	0.203136	0.389387	0.553358	0.566814	0.195165	0.134594	1.09692	1.55531
MIR170	0.203136	0.700896	0.940708	1.64376	0.780661	0.336486	1.76725	1.3609
MIR171a	3.55488	2.95934	0.996044	1.02027	2.53715	2.89378	1.2188	1.4257
MIR171bc	1.01568	2.88146	2.10276	4.98796	3.57803	1.88432	4.14391	4.92515
MIR172ab	4.469	10.1241	64.3002	50.6732	13.9218	8.07566	71.848	89.2359
MIR172cd	0	0	0	0	0	0	0	0
MIR172e	0.304704	0.0778774	0	0	0	0	0	0
MIR173	1.21882	3.27085	6.97231	5.83818	7.54639	5.38377	9.44567	14.8402
MIR1886.1	0	0	0.166007	0.170044	0	0	0.0609398	0.259218
MIR1886.2	0.406272	0.623019	0.221343	0.283407	1.23605	0.336486	0.426579	0.518437
MIR1887	0	0	0	0	0	0	0	0
MIR1888	0.304704	0.467264	2.04742	1.64376	0.195165	0.403783	0.975037	1.55531
MIR2111ab	0	0.155755	0.0553358	0.113363	0	0	0.12188	0.0648046
MIR2112	0	0	0	0	0.0650551	0.201892	0	0
MIR319ab	11.6803	11.8374	113.549	81.6212	16.8493	8.95053	75.1997	80.2929
MIR319c	44.4868	64.5603	293.501	247.584	33.7636	24.4962	160.82	166.937
MIR3434	0	0	0	0	0	0	0	0
MIR390ab	29.0485	45.2468	9.68376	11.3363	33.5034	23.4194	8.71439	14.1922
MIR391	1.21882	2.33632	14.2213	13.9436	5.07429	2.75918	18.5866	27.1531
MIR393ab	2.84391	1.86906	3.65216	2.55066	4.68396	3.83594	3.29075	3.69386
MIR394ab	3.35175	4.1275	15.2727	11.563	18.931	7.80647	16.2709	21.5799
MIR395ade	21.4309	37.8484	87.2092	99.7026	45.6036	36.0713	128.522	144.32
MIR395bcf	19.3995	38.1599	63.9128	79.2406	42.6111	38.9651	126.999	128.054
MIR396a	528.967	1537.3	3529.2	3903.14	629.473	490.327	4943.19	5119.76
MIR396b	206.894	439.618	14014.9	13399.7	186.383	156.264	11919.3	12501.3
MIR397a	0.101568	0.0778774	0.276679	0.453451	0	0.0672972	0.243759	0.388828
MIR397b	13.7117	22.4287	48.8062	43.588	13.011	5.58567	62.0367	56.8336
MIR398a	0.710977	1.79118	8.96439	8.50221	2.14682	0.740269	5.42364	7.90616
MIR398bc	40.1194	38.8608	319.066	408.163	21.9236	54.4434	366.187	435.487
MIR399a	0	0	0.940708	0.113363	0.13011	0	1.40162	2.07375
MIR399bc	0.304704	0.311509	5.69958	3.11748	0.13011	0.134594	4.50955	8.35979
MIR399d	0	0	0	0	0	0	0	0
MIR399e	0	0	0	0	0	0	0	0
MIR399f	0.101568	0	0.110672	0.0566814	0	0	0.12188	0.0648046
MIR400	0.203136	0.311509	0.553358	1.13363	0.52044	0.269189	1.64537	1.68492
MIR402	0.914113	1.40179	0.885372	0.736858	2.6022	1.07675	1.27974	1.16648
MIR403	311.611	1008.75	2455.64	2487.35	494.874	178.943	2552.4	2991.12
MIR408	10.3599	32.9421	4.03951	7.87871	25.957	10.9694	5.17988	5.7028
MIR447ab	1.11725	1.55755	7.19365	6.46168	0.975826	1.14405	7.25184	9.39666
MIR447c	0	0	0	0	0	0	0	0
miR472	1.62509	3.03722	17.3201	20.4053	3.31781	1.21135	15.7834	15.6179
miR771	0	0	0.0553358	0	0	0	0	0
miR773a	0	0	0.0553358	0	0.0650551	0	0.0609398	0.0648046
miR773b	0	0	0	0	0	0	0	0
miR774a	0	0	0	0	0	0	0	0.0648046
MIR774b	0	0	0	0	0	0	0	0
miR775	0.710977	1.40179	2.98813	3.0608	0.910771	0.47108	3.16887	3.04582
miR776	0	0	0	0	0	0	0	0
miR777	0.101568	0.0778774	0	0	0	0.134594	0	0
miR778	0	0	0	0	0	0	0	0
miR779	0	0	0	0	0	0	0	0
miR780.1	0	0	0	0	0	0	0	0
miR780.2	0	0	0	0	0	0	0	0
miR781	1.11725	1.79118	1.05138	1.41703	4.4888	2.22081	1.2188	1.68492
MIR822	18.2823	34.7333	96.7269	150.772	22.1838	16.8916	106.035	119.694
MIR823	8.83643	10.9028	34.5295	38.43	3.77319	5.65296	36.3201	36.5498
MIR824	17.7744	16.2764	51.6283	35.0858	14.0519	46.3005	65.2056	48.9275
MIR825	10.9694	31.2288	70.4978	55.4344	43.6519	24.4962	55.5771	62.9253
MIR826	0.203136	1.09028	0.221343	0.453451	0.26022	0.269189	0.243759	0.583241
MIR827	0.203136	1.09028	8.41104	5.38473	0.52044	0.336486	5.11894	5.05476
MIR828	0	0	0.110672	0	0	0	0	0
MIR829	0	0	0	0.113363	0	0	0.0609398	0
MIR830	0	0	0	0.0566814	0.0650551	0	0.12188	0.194414
MIR831	0	0	0.0553358	0.0566814	0	0	0.12188	0
MIR832	0	0	0	0	0	0	0	0
MIR833	0	0	0.0553358	0.0566814	0	0	0	0
MIR834	0	0	0	0	0	0	0	0
MIR835	0	0	0	0.170044	0	0	0	0
MIR836	0	0	0	0	0	0	0	0
MIR837	0	0.623019	0	0	0.13011	0.201892	0.0609398	0
MIR838	0.203136	0.233632	1.77074	1.98385	0.0650551	0.134594	1.15786	1.68492
MIR839	0.203136	0.467264	0.276679	1.19031	0.0650551	0	0.670338	0.518437
MIR840	36.9708	147.967	17.9841	11.6764	52.6946	18.8432	14.4427	14.581
MIR841a	2.13293	3.66024	4.03951	6.00823	3.12264	2.15351	5.6674	6.9989
MIR841b	0	1.47967	2.37944	2.26726	1.04088	0.538377	1.34068	3.17542
MIR842	0.507841	0.467264	0.553358	0.736858	0.455385	0.201892	0.182819	0.518437
MIR843	6.39879	5.06203	67.2883	30.2679	3.77319	10.4984	60.3304	45.752
MIR844	0.304704	0.389387	0	0	0.13011	0	0	0
MIR845a	0.101568	0.155755	0.0553358	0.453451	0.0650551	0.134594	0.182819	0.194414
MIR845b	0	0.467264	0	0.0566814	0.0650551	0	0	0
MIR846	2.64077	2.95934	82.1736	75.9531	5.00924	5.18188	63.2555	62.6012
MIR847	0	0.0778774	2.71145	4.42115	0.780661	0.336486	5.11894	6.61007
MIR848	1.11725	7.39835	5.92093	9.7492	1.04088	0.874863	6.21586	7.51733
MIR849	0	0	0	0	0	0	0	0.0648046
MIR850	4.36743	9.50104	340.868	358.17	5.7899	1.41324	538.891	559.588
MIR851	0	0	0.110672	0	0	0	0.12188	0.0648046
MIR852	0.101568	0.311509	0	0	0.0650551	0	0	0
MIR853	0	0	0.166007	0.0566814	0.13011	0.201892	0	0.0648046
MIR856	0	0	0	0	0	0	0	0
MIR857	0.101568	0	0.996044	0.623495	0	0	1.03598	0.972069
MIR858	14.9305	20.949	1.93675	4.19442	20.6225	13.0557	1.88913	2.8514
MIR859	0	0.155755	0.0553358	0	0.0650551	0	0	0.129609
MIR860	0.101568	0.155755	0.166007	0	0.585496	0.269189	0.12188	0.194414
MIR861	6.29722	21.6499	0	0	20.8827	5.24918	0	0
MIR862	0.609409	0.233632	1.16205	0.963584	0.910771	0.134594	1.34068	1.55531
MIR863	0	0	1.05138	0.963584	0	0	1.88913	1.55531
MIR864	0	0	0.221343	0.113363	0	0	0.0609398	0
MIR865	0.609409	2.80359	0	0	1.10594	0.942161	0	0
MIR866	0.609409	0.856651	0	0	0.650551	0.336486	0	0
MIR867	0	0	0	0	0	0	0	0
MIR868	0	0	0	0	0	0	0	0
MIR869	0.203136	0	1.82608	1.02027	0.26022	0	1.5235	1.81453
MIR870	0	0	0.110672	0	0	0	0.12188	0
MIR156a*	0	0	0	0	0	0	0	0
MIR156b*	0.101568	0	0	0	0.13011	0.0672972	0	0
MIR156c*	0.609409	0.233632	0	0	0.325275	0.336486	0	0
MIR156d*	0.203136	0.467264	0.0553358	0.0566814	0.0650551	0.672972	0.0609398	0.0648046
MIR156e*	0	0	0	0	0	0	0	0
MIR156f*	0	0	0	0	0	0	0	0
MIR156g*	0	0	0	0	0	0	0	0
MIR156h*	0	0	0	0	0	0	0	0
MIR157ab*	0	0	0	0	0.0650551	0	0	0
MIR157c*	0.203136	0.700896	0	0.0566814	0.26022	0.47108	0.0609398	0
MIR157d*	0	0	0	0	0	0	0	0
MIR158a*	3.35175	7.08684	0.553358	0.170044	10.5389	4.50891	0	0.129609
MIR158b*	0	0	0	0	0	0	0	0
MIR159a*	0	0	0	0	0	0.0672972	0	0
MIR159b*	0	0	0.110672	0	0.0650551	0.0672972	0.0609398	0.129609
MIR159c*	0	0	0	0	0	0	0	0
MIR160a*	0.101568	0	0	0	0.0650551	0.0672972	0	0
MIR160b*	0	0	0	0	0	0	0	0
MIR160c*	0	0	0	0	0.0650551	0.134594	0	0
MIR161.1*	0	0.0778774	0	0	0.0650551	0	0	0
MIR161.2*	0	0	0	0	0	0	0	0
MIR162ab*	0.914113	1.94693	0.110672	0.0566814	3.25275	2.3554	0.0609398	0.129609
MIR163*	0.609409	1.32392	0	0.226726	3.1877	0.807566	0.0609398	0
MIR164a*	0	0	0	0.0566814	0.0650551	0	0.0609398	0
MIR164b*	0	0.155755	0.664029	0.566814	0.195165	0.134594	0.487518	0.71285
MIR164c*	2.2345	8.17712	1.88142	1.19031	5.26946	1.81702	0.975037	1.68492
MIR165a*	1.42195	1.7133	0	0	0.650551	0.672972	0	0
MIR165b*	0	0	0	0	0	0	0	0
MIR166ab*	7.21134	10.0462	0	0	9.23782	6.39323	0	0
MIR166c*	0	0	0	0	0.39033	0.403783	0	0
MIR166d*	0	0	0	0	0	0	0	0
MIR166e*	3.25018	5.99656	0	0.0566814	6.83078	1.95162	0	0
MIR166f*	0	0	1.66007	0.850221	0.0650551	0.403783	1.15786	1.10168
MIR166g*	0	0	0	0	0	0	0	0
MIR167a*	0.609409	1.47967	0.0553358	0.0566814	1.3011	0.807566	0	0
MIR167b*	0.101568	0	0	0	0	0	0	0
MIR167c*	0	0	0	0	0	0	0	0
MIR167d*	0.609409	0.700896	0	0	0.13011	0.538377	0	0
MIR168a*	5.38311	12.7719	0.885372	1.5304	35.1948	20.391	0.731278	1.03687
MIR168b*	40.9319	72.7375	0.332015	0.283407	329.634	175.107	0.12188	0.324023
MIR169a*	0	0	0	0	0	0	0	0
MIR169b*	0	0	0	0	0	0	0	0
MIR169c*	0	0	0	0	0	0	0	0
MIR169dg*	6.19565	6.5417	0	0	4.94418	3.36486	0	0
MIR169e*	1.82823	3.66024	0	0	5.26946	2.22081	0	0
MIR169f*	9.75054	15.3418	0	0	33.1781	20.8621	0	0
MIR169h*	0	0.0778774	0	0	0.0650551	0	0	0
MIR169ijkm*	0.304704	0	0	0	0.0650551	0.0672972	0	0
MIR169ln*	0	0	0	0	0	0	0	0
MIR170a*	45.1978	85.8987	381.319	376.308	46.6445	30.6875	498.792	497.958
MIR171b*	0.507841	0.856651	0.0553358	0.226726	0.195165	0.269189	0.182819	0.129609
MIR171c*	1.32039	1.63542	0.38735	0.453451	0.715606	0.605675	0.853157	0.518437
MIR172a*	0	0.0778774	0	0	0.13011	0.134594	0	0
MIR172b*	0.203136	0.311509	0	0.113363	0.52044	0.269189	0	0
MIR172c*	0	0	0	0	0	0	0	0
MIR172d*	0	0	0	0	0	0	0	0
MIR172e*	0.609409	1.32392	0.110672	0.170044	1.8866	1.27865	0.182819	0.194414
MIR173*	0	0.0778774	0	0	0	0.0672972	0	0
MIR1886.1*	0	0	0.0553358	0.39677	0	0	0.548458	0.71285
MIR1886.2*	0	0	0	0	0.13011	0.0672972	0	0
MIR1887*	0	0	0	0	0	0	0	0
MIR1888*	0	0	0	0	0	0	0	0
MIR2111a*	0	0	0	0	0	0	0	0
MIR2111b*	0.304704	0.233632	0	0	0.13011	0	0	0
MIR2112*	1.42195	1.01241	0.276679	0.170044	4.4888	2.75918	0.304699	0.388828
MIR319a*	0	0	0	0	0	0	0	0
MIR319b*	0	0	0	0	0.0650551	0	0	0
MIR319c*	0	0	0	0	0	0	0	0
MIR3434*	0	0.0778774	0	0	0	0	0	0
MIR390a*	0.406272	4.20538	0.38735	0.680177	1.36616	0.336486	0.548458	0.777655
MIR390b*	0	0	0	0	0	0	0	0
MIR391*	40.8304	83.8739	0.38735	0.113363	83.4656	45.7621	0.243759	0.583241
MIR393a*	7.0082	14.6409	0.110672	0.0566814	10.0185	4.7781	0.0609398	0.0648046
MIR393b*	49.5652	119.542	1.43873	1.87049	89.0604	75.2383	1.88913	1.29609
MIR394a*	0	0	0	0	0	0	0	0
MIR394b*	0	0	0	0	0	0	0	0
MIR395ae*	0	0.0778774	0	0.0566814	0.195165	0	0	0
MIR395bc*	0	0	0	0	0	0	0	0
MIR395d*	0	0	0	0	0	0	0	0
MIR395f*	0	0	0	0	0	0	0	0
MIR396a*	19.7042	29.2819	4.98022	3.00411	36.1706	35.331	1.40162	2.26816
MIR396b*	0.914113	2.33632	0.0553358	0.113363	2.40704	3.23026	0.0609398	0.0648046
MIR397a*	0	0	0	0	0	0	0	0
MIR397b*	0.101568	0	0	0	0	0	0.12188	0
MIR398a*	0.304704	0.311509	0	0	2.40704	1.21135	0	0
MIR398bc*	273.32	528.787	0.0553358	0.170044	911.747	309.029	0	0.194414
MIR399a*	0.101568	0.155755	0	0	0.13011	0	0	0
MIR399b*	0	0	0	0	0	0	0	0
MIR399c*	0.406272	0	0	0	0	0.269189	0	0
MIR399d*	0	0	0	0	0	0	0	0
MIR399e*	0	0	0	0	0	0	0	0
MIR399f*	0	0	0	0	0	0	0	0
MIR400*	0	0	0	0	0	0	0	0
MIR402*	0	0	0	0	0	0	0	0
MIR403*	2.33607	3.58236	7.19365	4.98796	3.77319	2.69189	3.47357	3.36984
MIR408*	1.52352	2.4142	0.221343	0.0566814	1.49627	0.605675	0	0.129609
MIR447ab*	0.101568	0.311509	0	0	0.0650551	0	0	0
MIR447c*	0	0	0	0	0	0	0	0
miR472*	1265.44	3632.9	24.0157	25.79	1923.61	952.928	21.4508	21.1263
miR771*	0	0	0	0	0	0	0	0
miR773a*	0	0	0	0	0	0	0	0
miR773b*	0	0	0	0	0	0	0	0
miR774a*	0	0	0	0	0	0	0	0
MIR774b*	0	0	0	0	0	0	0	0
miR775*	0	0.467264	0	0	3.57803	1.14405	0	0
miR776*	0	0	0	0	0	0	0	0
miR777*	0	0	0	0	0	0	0	0
miR778*	0	0	0	0	0	0	0	0
miR779*	0	0	0	0	0	0	0	0
miR780.1*	0	0	0	0	0	0	0	0
miR780.2*	0	0	0	0	0	0	0	0
miR781*	0	0.233632	0	0	0.26022	0	0	0
MIR822*	0.812545	1.55755	2.10276	3.91102	0.455385	0.47108	4.7533	5.638
MIR823*	0.101568	0.545142	0	0	0.650551	0.538377	0.0609398	0.0648046
MIR824*	46.7213	50.3088	0.996044	2.04053	18.8009	32.3026	2.74229	1.10168
MIR825*	0	0.545142	0.885372	0.680177	0.650551	0.403783	0.426579	0.71285
MIR826*	0	0	0	0	0	0	0	0
MIR827*	0	0	0	0	0	0	0	0
MIR828*	0	0	0	0	0	0	0	0
MIR829*	0.304704	0	0	0	0.26022	0.134594	0	0
MIR830*	0	0.0778774	0	0	0.13011	0	0	0
MIR831*	0	0	0	0	0	0.134594	0	0
MIR832*	0	0	0	0	0	0	0	0
MIR833*	0	0.155755	0.774701	0.623495	0.195165	0	0.243759	0.324023
MIR834*	0	0	0	0	0	0.134594	0.0609398	0
MIR835*	0	0	0.0553358	0	0	0	0	0
MIR836*	0	0	0	0	0	0	0	0
MIR837*	0	0	0	0	0	0	0.0609398	0.0648046
MIR838*	0	0	0.110672	0.226726	0	0	0	0
MIR839*	0	0	0	0	0	0	0	0
MIR840*	0.710977	0.856651	5.42291	3.62761	0.715606	0.47108	4.57049	4.73073
MIR841ab*	0.304704	0.233632	0.442686	0.113363	0.26022	0.201892	0.609398	0.518437
MIR842*	0	0.0778774	0	0	0.0650551	0.134594	0	0
MIR843*	1.11725	3.73811	2.21343	1.8138	2.21187	0.874863	2.37665	2.33297
MIR844*	0	0	0	0	0	0	0	0
MIR845a*	0.406272	0	0	0	2.34198	1.41324	0	0
MIR845b*	0	0	0	0	0	0	0	0
MIR846*	8.63329	11.6037	8.90906	7.3119	14.3121	7.87377	6.45962	7.45253
MIR847*	0.406272	1.01241	3.37548	2.72071	0.845716	0.874863	3.22981	6.61007
MIR848*	0	0	0	0	0	0	0	0
MIR849*	0	0	0	0	0	0	0	0
MIR850*	0	0	0	0	0.0650551	0	0	0.129609
MIR851*	0	0	0.166007	0.0566814	0	0	0.0609398	0
MIR852*	0	0	0	0	0	0	0	0
MIR853*	1.42195	2.72571	1.60474	0.793539	32.3974	12.5173	2.55947	3.43464
MIR856*	0	0	0	0	0	0	0	0
MIR857*	0	0	0	0	0	0	0	0
MIR858*	0	0	0	0	0	0	0	0
MIR859*	0	0	0	0	0.0650551	0	0	0
MIR860*	0	0	0	0	0	0	0	0
MIR861*	0	0	0	0	0.0650551	0.134594	0	0
MIR862*	0.101568	0	0	0	0	0	0	0
MIR863*	0	0.545142	0.830037	0.793539	2.53715	1.00946	0.853157	1.16648
MIR864*	0	0.0778774	0	0	0	0	0	0
MIR865*	0	0	0	0	0	0	0	0
MIR866*	0	0	0.110672	0.0566814	0	0	0	0.129609
MIR867*	0	0	0	0	0	0	0	0
MIR868*	0.203136	0.545142	0	0	0.325275	0.874863	0	0
MIR869*	0	0	0	0	0	0	0	0
MIR870*	0	0	0	0	0.0650551	0	0	0.0648046
TAS1aD1	0.406272	0.545142	1.60474	1.64376	0.195165	0.269189	1.40162	1.29609
TAS1aD1,TAS1cD1*	0	0	0	0	0	0	0	0
TAS1aD2	0.914113	1.79118	1.27272	1.19031	0.845716	0.201892	1.03598	1.03687
TAS1aD2*	6.09409	12.7719	0.0553358	0.340088	23.3548	7.2008	0.0609398	0.194414
TAS1aD3	0	0	0	0	0	0	0	0
TAS1aD3*	35.752	36.1351	0.442686	0.170044	43.5218	58.0102	0.609398	0.518437
TAS1aD4	1.52352	4.1275	0.940708	1.13363	2.34198	1.68243	1.34068	1.23129
TAS1aD4*	0.101568	0.233632	0.221343	0.510133	1.43121	0.201892	0	0.324023
TAS1aD5	0.203136	0.0778774	1.32806	0.566814	3.57803	1.68243	1.82819	1.23129
TAS1aD5*	0.203136	1.01241	0.110672	0.113363	0.650551	0.134594	0	0
TAS1aD6,TAS1bD6,TAS1cD3	1.72666	3.50448	2.60078	2.09721	4.35869	2.3554	2.62041	1.81453
TAS1aD6,TAS1bD6,TAS1cD3*	27.0171	38.5493	1.49407	3.74097	142.471	59.2215	0.487518	0.518437
TAS1aD7	0.710977	0.0778774	0	0	0.0650551	0.740269	0	0
TAS1aD7*	0.304704	0.623019	0	0	0.52044	0.403783	0	0
TAS1aD8	51.3935	117.05	1.5494	1.87049	138.047	77.3918	2.68135	3.11062
TAS1aD8*	0	0	0	0	0	0	0.182819	0.0648046
TAS1bD1	0.203136	0.389387	0	0	0.715606	0.134594	0	0
TAS1bD1*	0	0	0	0	0	0	0	0
TAS1bD2	16.3525	35.2006	2.71145	2.21057	32.2673	20.1219	3.04699	4.66593
TAS1bD2*	0	0.0778774	0	0	0	0.0672972	0	0
TAS1bD3	0.406272	0.700896	0.996044	1.19031	1.75649	0.874863	2.62041	2.33297
TAS1bD3*	0.304704	1.16816	1.99209	1.70044	2.53715	0.605675	1.27974	1.03687
TAS1bD4	5.68781	11.0586	26.2292	34.4056	6.18023	4.03783	30.8355	30.5878
TAS1bD4*	0	0	1.88142	3.79765	0	0.0672972	1.95007	6.67487
TAS1bD5	0.101568	0.0778774	0.110672	0.170044	0.0650551	0	0.12188	0.129609
TAS1bD5*	3.45332	5.29566	3.37548	3.3442	10.2136	5.45107	2.49853	2.65699
TAS1bD7	0.406272	1.55755	0	0	2.27693	1.61513	0	0.0648046
TAS1bD7*	0	0	0	0	0	0	0	0
TAS1bD8	0	0	0	0	0	0	0	0
TAS1bD8*	0	0	0	0	0	0	0.0609398	0
TAS1cD1	0.203136	0	7.24899	3.68429	0.0650551	0	6.33774	6.67487
TAS1cD2	2.43763	7.39835	105.083	75.4429	25.4365	9.82539	83.6094	77.7655
TAS1cD2*	28.5406	62.0683	2.49011	2.4373	51.7188	63.7304	1.34068	1.4257
TAS1cD4	0.609409	2.10269	3.7075	3.11748	1.49627	0.336486	3.16887	4.01788
TAS1cD4*	11.5788	23.6747	3.7075	6.17827	206.615	71.1331	1.58443	1.49051
TAS1cD5	1.21882	4.1275	0	0	2.21187	2.15351	0	0
TAS1cD5*	0.609409	0.311509	0.498022	0.39677	0	0.201892	0.853157	0.518437
TAS1cD6	0	0.155755	0	0	0.455385	0.134594	0	0
TAS1cD6*	0	0	0	0	0	0	0	0
TAS1cD7	0	0	0	0	0	0	0	0
TAS1cD7*	0	0	0	0	0	0	0	0
TAS1cD8	3.75802	8.80014	0.110672	0.170044	5.33452	5.38377	0	0.129609
TAS1cD8*	0.304704	0.467264	0.0553358	0.226726	0.650551	0.336486	0.304699	0.194414
TAS2D1	26.6108	37.3033	28.2212	32.9886	20.8827	12.2481	29.4339	27.9308
TAS2D1*	0	0	0	0	0	0	0	0
TAS2D2	0	0.155755	0	0	0.13011	0	0	0
TAS2D2*	0.101568	0.389387	0	0	0	0.134594	0	0
TAS2D3	225.887	512.667	344.908	293.099	501.705	323.161	388.979	393.623
TAS2D3*	0	0	0.0553358	0.0566814	0	0	0	0
TAS2D4	0	0.155755	0	0	0	0.0672972	0	0
TAS2D4*	0.406272	1.01241	0	0	1.62638	1.41324	0	0
TAS2D5	1.72666	4.28326	0.110672	0	4.09847	2.01892	0.0609398	0.0648046
TAS2D5*	1.42195	4.98415	0.276679	0.0566814	6.89584	2.4227	0.243759	0.0648046
TAS2D6	2.2345	3.73811	0.608693	0.906902	3.64308	2.08621	0.609398	0.518437
TAS2D6-22	0.406272	1.09028	19.5335	26.6403	0.650551	0.538377	30.2871	27.8012
TAS2D6-22*	2.64077	3.50448	26.5058	53.5639	3.12264	2.08621	19.7445	20.219
TAS2D6*	0.406272	0.778774	0.0553358	0.0566814	0.650551	0.134594	0.0609398	0.0648046
TAS2D7	0	0.467264	0	0	0.13011	0	0.12188	0
TAS2D7*	1.42195	5.99656	0.553358	0.39677	2.47209	0.336486	0.670338	0.583241
TAS2D8	4.26586	7.94349	4.09485	4.53451	14.182	3.16297	4.57049	6.48046
TAS2D8*	2.33607	4.8284	0.166007	0.226726	3.1877	2.22081	0.426579	0
TAS3aD7	9.75054	15.887	94.5688	64.05	16.589	10.9021	111.764	141.468
TAS3aD7*	0	0	0	0	0	0	0	0
TAS3aD8	0.507841	0.545142	0.110672	0.226726	1.04088	0.538377	0.304699	0.194414
TAS3aD8*	0	0	0	0	0	0	0	0

## Sheet: AGO1caulineTuMVAS9
Reads per million (RPM)
	Cauline leaves	Cauline leaves	Cauline leaves	Cauline leaves	Cauline leaves	Cauline leaves	Cauline leaves	Cauline leaves
	Mock	Mock	TuMV-AS9	TuMV-AS9	Mock	Mock	TuMV-AS9	TuMV-AS9
	Input	Input	Input	Input	HA-AGO1-DAH IP	HA-AGO1-DAH IP	HA-AGO1-DAH IP	HA-AGO1-DAH IP
Name\Library	81	82	83	84	85	86	87	88
ath-miR841b	0	0.180701	0	0	1.37488	0	0.396126	1.25701
ath-miR771	0	0	0	0	0	0	0	0
ath-miR859	0	0	0	0	0	0	0.297094	0
ath-miR399f	0.0788418	0.361402	0	0.180154	0	0.082062	0	0
ath-miR167d	19.8681	28.2797	11.4059	23.1498	144.912	140.654	131.811	119.803
ath-miR837	0	0	0	0	0	0	0.297094	0
ath-miR870	0	0	0	0	0	0	0	0
ath-miR847	0.0788418	0	0.0966598	0.180154	9.62417	5.49816	5.74382	4.1578
ath-miR396b	12.8512	18.4315	11.8892	36.6614	4018.96	4718.57	2789.42	2974.76
ath-miR779	0	0	0	0	0	0	0	0
ath-miR396a	101.785	110.679	145.86	170.966	972.774	1208.61	760.264	1180.52
ath-miR842	0	0	0	0.0900771	0.0916588	0.574434	0.495157	0.193386
ath-miR856	0.236525	0	0	0	0	0.164124	0	0
ath-miR838	0	0	0	0	3.94133	2.79011	4.85254	5.31811
ath-miR843	0	0	0	0.0900771	4.94957	6.23671	5.64479	12.7635
ath-miR773a	0	0	0.19332	0	0.0916588	0.246186	0.0990314	0.193386
ath-miR447ab	0.86726	0.993856	1.15992	0.180154	4.03299	2.87217	5.74382	3.48094
ath-miR156g	0	0	0	0.270231	1.28322	1.39505	0.891283	1.45039
ath-miR861	1.26147	2.25876	1.15992	3.69316	0	0.082062	0	0
ath-miR860	0	0	0	0	0	0	0	0.0966929
ath-miR394ab	6.30735	7.04735	4.34969	5.31455	17.2318	13.9505	18.6179	11.1197
ath-miR828	1.10379	0.0903506	0	0.180154	1.83318	1.39505	1.28741	0.483465
ath-miR391	2.60178	1.26491	1.35324	3.33285	42.3463	22.4029	43.2767	31.1351
ath-miR832	0	0	0	0	0	0	0	0
ath-miR395bcf	52.1933	289.483	7.34615	17.6551	983.132	1067.79	460.496	171.823
ath-miR2111ab	0	0	0	0	0	0	0	0.290079
ath-miR402	0	0.180701	0	0.990848	0.183318	0.738558	0.0990314	0.67685
ath-miR472	3.15367	5.33068	3.86639	3.06262	89.2756	44.6417	73.6794	43.5118
ath-miR447c	0	0	0	0	0	0	0	0
ath-miR399bc	2.12873	0.993856	0.386639	0.0900771	14.4821	8.2062	4.95157	2.7074
ath-miR393ab	0.630735	2.62017	1.73988	1.44123	2.47479	2.3798	0.396126	2.41732
ath-miR1888	0	0.180701	0	0	1.09991	2.21567	1.38644	2.99748
ath-miR773b	0	0	0	0	0	0	0	0
ath-miR173	4.80935	3.25262	1.4499	2.07177	6.87441	7.05733	6.13995	4.44787
ath-miR858	0.86726	5.51139	2.4165	4.14355	3.39137	6.07259	2.37675	2.51402
ath-miR166abcdefg	946.417	748.826	555.214	610.092	28570.8	31409.9	29737	33091.8
ath-miR164c	1.8922	0.813155	0.676619	1.171	35.4719	29.05	21.5889	18.4683
ath-miR319ab	22.7853	39.3025	17.3021	7.20617	373.051	842.695	340.173	322.374
ath-miR840	3.94209	4.42718	0.386639	6.66571	16.4986	21.0079	7.52639	6.7685
ath-miR159a	1740.51	8255.69	1788.88	14000	457593	482241	450376	446065
ath-miR172cd	0	0	0	0.0900771	0	0.328248	0	0
ath-miR850	0	0.0903506	0	0.63054	36.1135	35.9432	23.1734	34.0359
ath-miR857	0	0	0	0	0.274976	0.492372	0	0.0966929
ath-miR869	0	0	0	0	0.0916588	0.902682	0.0990314	0.0966929
ath-miR398bc	13.4031	8.13155	6.76619	5.76494	977.357	519.535	364.733	333.01
ath-miR171a	3.94209	2.34912	1.15992	2.61224	2.10815	3.28248	4.06029	2.32063
ath-miR863	0	0	0	0	0	0.328248	0	0
ath-miR156abcdef	1.10379	1.89736	0	2.07177	186.892	173.807	122.799	131.019
ath-miR159b	4130.13	2303.04	2768.92	3786.21	141178	134569	163639	159890
ath-miR162ab	198.524	94.5067	155.332	116.29	1053.07	1216.49	981.798	1253.24
ath-miR400	0	0	0	0.180154	0.458294	0.984744	0.0990314	0
ath-miR170	0.473051	0.271052	0.19332	0.180154	2.19981	2.05155	2.97094	1.45039
ath-miR169a	1.18263	0.271052	0.966598	0	0.549953	0.246186	0.297094	0
ath-miR834	0.157684	0.0903506	0	0	0	0	0	0
ath-miR780.1	0	0	0	0	0	0.082062	0	0
ath-miR849	0	0	0	0	0	0	0	0
ath-miR826	0.630735	1.62631	0.869938	4.50386	3.94133	4.92372	6.23898	7.25197
ath-miR1887	0	0	0	0	0	0	0	0
ath-miR390ab	21.9969	9.21576	10.9226	8.37717	10.4491	7.22146	10.2002	6.47842
ath-miR776	0	0	0	0	0	0	0	0
ath-miR172ab	11.6686	6.68594	5.79959	3.78324	39.3216	20.5976	49.3177	27.7509
ath-miR839	0.157684	0	0.386639	0.270231	1.64986	1.47712	2.37675	2.22394
ath-miR167c	0	0	0	0.0900771	0.274976	0.492372	0.594189	0
ath-miR862	0.473051	0.451753	0.289979	0.450386	0.458294	0.574434	0.891283	0.870236
ath-miR156h	0	0	0.0966598	0	0.641611	0.164124	0.396126	0.966929
ath-miR864	0	0	0	0	0	0.082062	0	0
ath-miR158b	0	0	0	0.180154	0.0916588	1.7233	0.198063	0
ath-miR841a	0	0	0	0	0	1.23093	0.297094	0.870236
ath-miR163	321.044	789.574	368.467	1446.64	9001.99	8453.29	12999.8	12844.4
ath-miR833	0	0	0	0	0	0	0	0
ath-miR395ade	66.8579	483.556	5.99291	9.90848	2063.33	4228.49	381.766	212.144
ath-miR835	0	0	0	0	0	0	0	0
ath-miR827	0.551893	0.0903506	0	0.270231	9.53251	4.84166	2.97094	2.41732
ath-miR399e	0	0	0	0	0	0	0	0
ath-miR775	0	0.180701	0	0	2.19981	1.14887	1.78257	0
ath-miR398a	3.70557	1.98771	0.676619	0.900771	28.8725	13.294	13.4683	7.92882
ath-miR172e	0	0	0.289979	0.270231	0	0	0	0.0966929
ath-miR164ab	0.394209	1.26491	0.773279	1.53131	36.2052	39.0615	29.5114	20.9824
ath-miR851	0	0	0	0	0.183318	0.082062	0	0
ath-miR824	0.630735	1.71666	1.25658	1.9817	12.4656	18.7922	18.2218	21.0791
ath-miR778	0	0	0	0	0	0	0	0
ath-miR169hijklmn	0.236525	0	0	0.270231	0.366635	0.41031	0	0.0966929
ath-miR169defg	0	0.180701	0	0.0900771	0	0.082062	0.198063	0
ath-miR830	0	0	0	0	0.274976	0.246186	0	0
ath-miR158a	5.12472	30.3578	3.38309	63.5044	2084.87	2798.81	1239.68	1304.97
ath-miR159c	2.20757	0.993856	0.579959	1.80154	49.0374	48.6628	48.6244	53.4712
ath-miR165ab	40.4459	56.3788	31.4144	46.2096	2099.72	3645.93	2161.96	1935.7
ath-miR399a	0	0.271052	0.579959	0	0.73327	1.06681	0.69322	0.193386
ath-miR403	31.5367	76.1655	20.6852	109.083	1500.91	1219.93	1401.59	1218.04
ath-miR1886.2	1.26147	0.542104	1.25658	0.900771	0.73327	0.328248	0	0
ath-miR319c	33.9808	31.5324	27.3547	17.475	794.223	631.221	463.665	464.319
ath-miR157d	0	0	0	0	1.92483	2.13361	2.67385	2.12724
ath-miR3434	0	0	0	0	0	0	0	0
ath-miR825	3.62672	4.60788	1.06326	3.33285	46.6543	56.2125	30.5017	60.8198
ath-miR836	0	0	0	0	0	0	0	0
ath-miR853	0	0	0.773279	0	0	0	0	0
ath-miR845a	0.473051	0.271052	0	0	1.00825	0.246186	0	0
ath-miR1886.1	0	0	0	0	0.183318	0.082062	0.0990314	0.483465
ath-miR823	1.57684	3.16227	1.35324	3.06262	36.9385	43.0826	13.3692	9.5726
ath-miR169bc	0	0	0	0	0.274976	0	0	0
ath-miR777	0	0	0	0	0	0	0	0
ath-miR829	0	0	0	0	0	0	0	0
ath-miR865	0.86726	0.993856	1.25658	0.450386	0	0	0	0
ath-miR848	0.0788418	1.26491	0.773279	1.08093	6.87441	5.90847	6.73414	6.28504
ath-miR780.2	0	0.0903506	0	0	0	0	0	0
ath-miR157abc	0.551893	0.180701	0	0.720617	221.539	172.412	191.626	263.585
ath-miR161.1	7876.85	4004.34	4391.55	2781.49	42405.9	42246.5	27086.3	24358
ath-miR161.2	1.65568	1.98771	2.31984	1.89162	15.857	31.2656	15.2508	15.8576
ath-miR399d	0	0	0	0	0	0	0	0
ath-miR397b	1.26147	2.43947	0.676619	1.26108	19.2483	23.7159	23.4705	19.9187
ath-miR844	0	0	0	0	0	0	0	0
ath-miR868	0	0	0	0	0	0.082062	0	0
ath-miR2112	0	0	0	0	0	0	0	0
ath-miR852	0	0	0	0	0	0	0	0
ath-miR846	0.551893	0.271052	0	0.360308	37.1218	43.4929	55.0615	59.4661
ath-miR866	0	0	0	0	0	0	0	0
ath-miR167ab	119.997	55.927	69.7884	56.2081	720.529	497.788	576.858	478.92
ath-miR168ab	587.135	460.878	672.656	456.06	8947.73	10396.4	12514.9	11359.2
ath-miR160abc	10.5648	11.3842	13.919	10.2688	77.5433	48.3345	41.4942	39.1606
ath-miR845b	0.630735	0.632454	0.0966598	0.540463	0	0.082062	0	0
ath-miR171bc	1.10379	1.17456	0.386639	1.35116	7.60768	5.99053	3.56513	5.80157
ath-miR774a	0	0	0	0	0.0916588	0	0	0
ath-miR822	1.49799	3.16227	1.73988	3.42293	12.099	13.7864	15.1518	14.5039
ath-miR781	0	0.271052	0	0.180154	0.274976	0.492372	0.594189	1.16031
ath-miR397a	0.157684	0.361402	0	0.0900771	0.0916588	0.082062	0	0.0966929
ath-miR408	7.17461	4.06578	6.57287	3.78324	71.7688	53.5044	68.5298	36.84
ath-miR831	0	0	0	0	0	0	0	0
ath-miR774b	0	0	0	0	0	0	0	0
ath-miR867	0	0	0	0	0.366635	0	0	0
ath-miR840*	0.315367	0	0.676619	0.63054	11.7323	11.6528	13.2702	8.41228
ath-miR852*	0	0	0	0	0	0	0	0
ath-miR2111b*	0	0	0	0	0	0	0	0
ath-miR169dg*	2.91715	9.66751	1.4499	3.51301	0	0	0	0
ath-miR862*	0	0	0	0	0	0	0	0
ath-miR394a*	0	0	0	0	0	0	0	0
ath-miR161.2*	0	0	0	0	0	0.246186	0	0
ath-miR157d*	0	0	0	0	0	0	0	0
ath-miR841ab*	0	0	0	0	0	0	0	0
ath-miR399e*	0	0	0	0	0	0	0	0
ath-miR447c*	0	0	0	0	0	0	0	0
ath-miR156h*	0	0	0	0	0	0	0	0
ath-miR863*	0	0	0	0	0	0.164124	0.198063	0
ath-miR826*	0	0	0	0	0	0	0	0
ath-miR166ab*	4.80935	7.1377	5.21963	3.69316	0	0.082062	0	0.193386
ath-miR774b*	0	0	0	0	0	0	0	0
ath-miR395ae*	6.2285	5.87279	0	0	0	0.246186	0	0
ath-miR397a*	0	0	0	0	0	0	0	0
ath-miR397b*	0	0	0	0	0	0	0	0.0966929
ath-miR164b*	0	0	0	0.0900771	1.64986	0.984744	0.396126	0
ath-miR780.1*	0	0	0	0	0	0	0	0
ath-miR156g*	0	0	0	0	0	0	0	0
ath-miR842*	0	0	0.19332	0	0	0	0	0
ath-miR399c*	0.630735	0.813155	0	0.180154	0	0	0	0
ath-miR399b*	0.0788418	0	0	0	0	0	0	0
ath-miR319a*	0	0	0	0	0	0	0	0
ath-miR869*	0	0	0	0	0	0	0	0
ath-miR2112*	0.709576	0.722805	2.12652	1.44123	0	0	0	0
ath-miR159c*	0	0	0	0	0	0	0	0
ath-miR393b*	1.26147	1.53596	1.83654	1.71147	2.01649	2.79011	3.56513	2.32063
ath-miR777*	0	0	0	0	0	0	0	0
ath-miR403*	0.0788418	1.17456	0.869938	0.540463	13.5655	10.6681	9.11089	12.7635
ath-miR390b*	0	0	0	0	0	0	0	0
ath-miR860*	0	0	0	0	0	0	0	0
ath-miR843*	0.551893	0.271052	0	0.360308	0.0916588	0.082062	0.792252	1.45039
ath-miR166e*	1.73452	4.06578	2.89979	4.41378	0	0.164124	0.594189	0
ath-miR399a*	2.04989	6.32454	0.19332	0	0	0	0	0
ath-miR169ln*	0	0	0	0	0	0	0	0
ath-miR159a*	0	0	0	0	0	0	0	0
ath-miR861*	0	0	0	0	0	0	0	0
ath-miR781*	0	0	0	0	0	0	0	0
ath-miR472*	45.8071	118.269	47.5566	187	30.4307	24.7827	19.2121	17.7915
ath-miR827*	0	0	0	0	0	0	0	0
ath-miR858*	0	0	0	0	0	0	0	0
ath-miR853*	1.41915	1.71666	1.35324	1.171	0.0916588	0.656496	0	0.580157
ath-miR845a*	0	1.98771	0.579959	0.450386	0.183318	0	0	0.0966929
ath-miR172b*	0.0788418	0.903506	0.19332	0.270231	0.0916588	0	0.495157	0
ath-miR156d*	0.157684	0.0903506	0.289979	0.0900771	0	0.492372	0	0
ath-miR168b*	2.28641	8.67366	2.80313	17.2047	0.641611	0.246186	1.28741	0.0966929
ath-miR165b*	0.394209	0.903506	0	0.0900771	0	0	0	0
ath-miR172a*	0.473051	0	0	0	0	0	0	0
ath-miR156f*	0	0	0	0	0	0	0	0
ath-miR319c*	0	0	0	0	0	0	0	0
ath-miR164c*	0.315367	0.542104	0.19332	0.180154	1.37488	0.328248	0.594189	0.193386
ath-miR2111a*	0	0	0	0	0	0	0	0
ath-miR856*	0	0	0	0	0	0	0	0
ath-miR831*	0	0	0	0	0	0	0	0
ath-miR167c*	0	0	0	0	0	0	0	0
ath-miR835*	0	0	0	0	0	0	0	0
ath-miR169h*	0	0	0	0	0	0	0	0
ath-miR163*	6.38619	3.52367	7.24949	4.59393	3.20806	2.13361	5.14964	1.64378
ath-miR160c*	0	0	0	0	0	0	0	0
ath-miR173*	0	0.271052	0	0.0900771	0	0	0	0
ath-miR866*	0.315367	0	0	0	0.916588	1.23093	0	0
ath-miR851*	0	0	0	0	0	0	0	0
ath-miR167b*	0	0	0	0	0	0	0	0
ath-miR824*	18.7644	27.0148	30.0612	24.6811	0	0.246186	1.18838	0.386772
ath-miR164a*	0	0.0903506	0	0	0	0.656496	0.0990314	0
ath-miR838*	0	0	0	0	0	0	0	0
ath-miR156e*	0	0	0	0	0	0	0	0
ath-miR1888*	0	0	0	0	0	0	0	0
ath-miR846*	0.394209	1.80701	0.386639	1.62139	4.03299	4.7596	1.8816	5.70488
ath-miR156c*	1.10379	0.0903506	0.579959	0	0	0	0	0
ath-miR160b*	0	0	0	0	0	0	0	0
ath-miR773b*	0	0	0	0	0	0	0	0
ath-miR849*	0	0	0	0	0	0	0	0
ath-miR395d*	0.788418	0.813155	0	0	0	0	0	0
ath-miR166f*	0.315367	0	0.289979	0.900771	4.39962	3.44661	8.8138	8.89575
ath-miR396a*	20.6566	28.5508	39.4372	40.9851	229.972	192.025	206.382	262.811
ath-miR864*	0	0	0	0	0	0	0	0
ath-miR850*	0	0	0	0	0	0	0	0
ath-miR319b*	0	0	0	0	0	0.492372	0	0
ath-miR447ab*	1.10379	0.0903506	0	0.0900771	0	0	0	0
ath-miR166g*	0	0	0	0	0	0	0	0
ath-miR171b*	0	0	0	0	0.549953	0	0.495157	0.0966929
ath-miR1886.1*	0.0788418	0	0	0	0.183318	0.328248	0.396126	0.193386
ath-miR778*	0	0	0	0	0	0	0	0
ath-miR156a*	0	0	0	0	0	0	0	0
ath-miR398a*	0	0.632454	0.0966598	0.63054	0	0.082062	0	0
ath-miR167d*	0.788418	0.271052	0.966598	0.0900771	0	0	0	0
ath-miR1887*	0	0	0	0	0	0	0	0
ath-miR169e*	1.34031	2.62017	0	0.180154	0	0	0	0
ath-miR867*	0	0	0	0	0	0	0	0
ath-miR408*	14.9799	12.2877	12.2758	11.9803	1.74152	0.738558	2.17869	2.03055
ath-miR832*	0	0	0	0	0	0	0	0
ath-miR171c*	0.788418	1.35526	0.0966598	0.0900771	0.73327	0.82062	0.891283	0.966929
ath-miR396b*	1.49799	0.632454	0	0.270231	1.92483	0.738558	3.06997	1.25701
ath-miR774a*	0	0	0	0	0	0.082062	0	0
ath-miR394b*	0	0	0	0	0	0	0	0
ath-miR170a*	6.85924	17.8894	4.73633	12.0703	334.738	466.769	221.434	190.098
ath-miR1886.2*	0	0	0	0	0	0	0	0
ath-miR837*	0	0	0	0	0	0.574434	0	0
ath-miR172c*	0	0	0	0.270231	0	0	0	0
ath-miR865*	0	0	0	0	0	0	0	0
ath-miR157ab*	0	0	0	0	0	0	0	0
ath-miR166d*	0	0.180701	0.19332	0	0	0	0	0
ath-miR830*	0	0	0	0	0	0	0	0
ath-miR828*	0	0	0	0	0	0	0	0
ath-miR776*	0	0	0	0	0	0	0	0
ath-miR393a*	0.157684	0.271052	0.289979	0.720617	0.0916588	0.246186	0.495157	0.580157
ath-miR161.1*	0	0.542104	0.0966598	0.0900771	0	0	0	0
ath-miR172e*	11.3532	6.41489	7.24949	3.24278	0.0916588	0.656496	0	0.193386
ath-miR844*	0	0.0903506	0	0	0.274976	0	0.198063	0
ath-miR168a*	2.60178	3.34297	2.02986	6.12524	2.10815	2.29774	3.96126	2.80409
ath-miR156b*	0	0	0	0	0	0	0	0
ath-miR839*	0	0	0	0	0	0	0	0
ath-miR158a*	4.57283	4.06578	1.54656	3.1527	1.00825	1.31299	1.68353	1.3537
ath-miR779*	0	0	0	0	0	0	0	0
ath-miR399d*	0	0	0	0	0	0	0	0
ath-miR833*	0.630735	0.0903506	0.0966598	0	1.19156	1.64124	0.792252	0.773543
ath-miR162ab*	0.473051	0.632454	1.54656	0.900771	0.183318	0.164124	0	0
ath-miR169f*	1.73452	1.71666	0.773279	1.08093	0	0	0	0
ath-miR169ijkm*	0	0	0	0	0	0	0	0
ath-miR823*	0	0.0903506	0	0	0	0.082062	0	0
ath-miR391*	1.18263	1.26491	0.773279	1.35116	0.0916588	0	0	0
ath-miR836*	0	0	0	0	0	0	0	0
ath-miR859*	0	0	0	0	0	0	0	0
ath-miR390a*	1.26147	0.722805	2.89979	0.540463	1.83318	0.574434	0.891283	1.54709
ath-miR773a*	0	0	0	0	0	0	0	0
ath-miR3434*	0	0	0	0	0	0	0	0
ath-miR395f*	0.0788418	0	0	0	0	0	0	0
ath-miR160a*	0	0.0903506	0	0	0	0	0	0
ath-miR165a*	7.41113	5.14998	0.773279	0.63054	0	0.082062	0	0
ath-miR159b*	0	0	0	0	0	0.164124	0	0
ath-miR402*	0	0	0	0	0	0	0	0
ath-miR822*	0.0788418	0.361402	0.19332	0.540463	0.366635	0.984744	0.297094	0.67685
ath-miR847*	0.157684	0.271052	0	0	1.19156	0.984744	1.38644	0.483465
ath-miR868*	0.394209	0	0	0	0	0	0	0
ath-miR857*	0	0	0	0	0	0	0	0
ath-miR398bc*	547.714	894.651	358.705	715.933	4.58294	2.95423	5.54576	4.64126
ath-miR829*	0	0	0	0	0	0	0	0
ath-miR771*	0	0	0	0	0	0	0	0
ath-miR395bc*	0	0	0	0	0	0	0	0
ath-miR169b*	0	0	0	0	0	0	0	0
ath-miR780.2*	0	0	0	0	0	0	0	0
ath-miR166c*	0.157684	0	0	0.270231	0	0	0	0
ath-miR845b*	0	0	0	0	0	0	0	0
ath-miR775*	0	0	0	0	0	0	0	0
ath-miR157c*	0.157684	0	0	0	0.183318	0.164124	0	0
ath-miR167a*	1.8922	1.62631	4.05971	0.810694	0.641611	0.164124	0	0
ath-miR169a*	0	0.361402	0	0	0	0	0	0
ath-miR172d*	0	0	0	0	0	0	0	0
ath-miR400*	0	0	0	0	0	0	0	0
ath-miR870*	0	0	0	0	0	0	0	0
ath-miR848*	0	0	0	0	0	0	0	0
ath-miR399f*	0	0.0903506	0	0	0	0	0	0
ath-miR825*	1.02494	0	0	0.180154	1.37488	0.164124	0	0.386772
ath-miR169c*	0	0	0	0	0	0	0	0
ath-miR158b*	0	0	0	0	0	0	0	0
ath-miR834*	0	0	0	0	0	0	0	0
TAS1bD3	0	0	0	0	0.549953	0.41031	0.0990314	0.290079
TAS1aD6,TAS1bD6,TAS1cD3	1.18263	1.89736	1.4499	0.810694	1.5582	2.21567	2.97094	1.45039
TAS3aD8	0.709576	0.271052	0.483299	0.540463	0.274976	0.328248	0.297094	0
TAS1cD4	0.473051	0.813155	1.15992	0.810694	13.5655	5.8264	8.02155	4.25449
TAS2D6	9.53986	17.257	2.60981	4.50386	2.6581	3.0363	0.495157	0.870236
TAS1aD3	0	0	0	0	0	0	0	0
TAS1aD7	16.7933	14.185	3.09311	3.96339	0.366635	0	0.792252	0
TAS2D7	0	0	0	0	0.549953	1.06681	0.396126	0.966929
TAS1cD5	1.8922	4.96928	0.19332	2.61224	0	0	0	0
TAS1aD8	39.3421	33.7008	18.752	14.8627	18.0568	22.2388	20.8956	12.5701
TAS2D3	33.6655	78.1533	15.1756	75.1243	366.177	375.68	328.289	348.094
TAS3aD7	2.4441	4.06578	0.579959	5.76494	55.3619	53.3403	73.6794	58.1124
TAS1aD1	0	0	0	0	0.73327	2.3798	1.98063	1.06362
TAS1bD1	0	0	0	0	0	0	0	0
TAS2D5	1.10379	1.71666	0.676619	0.63054	0	0.246186	0.198063	0
TAS2D2	0	0	0	0	0	0	0	0
TAS1aD2	2.75946	0.813155	1.06326	0.810694	0.641611	0.984744	1.38644	0.966929
TAS2D1	17.3452	9.93856	10.7292	9.54817	21.1732	21.3361	10.2993	10.6362
TAS1cD7	0	0	0	0	0	0	0	0
TAS2D4	0	0	0	0	0.0916588	0	0	0
TAS1aD4	0.709576	0.361402	0.0966598	1.62139	0.916588	1.31299	0	1.16031
TAS1bD5	0	0	0	0.360308	0.641611	0.164124	0	0.0966929
TAS2D6-22	1.49799	0.271052	0.483299	0.450386	77.7266	59.0026	56.646	47.0894
TAS1bD4	1.18263	1.08421	0	1.26108	61.228	80.1746	37.731	30.3616
TAS1cD6	0	0	0	0	0	0	0	0
TAS1bD8	0	0	0	0	0	0	0	0
TAS1bD2	26.0178	16.1728	24.0683	19.5467	3.1164	2.3798	1.78257	1.06362
TAS1cD1	0	0.0903506	0	0	15.9486	9.60126	8.31864	9.08913
TAS2D8	1.57684	3.34297	0.483299	2.34201	2.38313	6.23671	3.26804	2.22394
TAS1bD7	0	0.180701	0	0	0	0	0	0
TAS1cD2	4.25746	9.21576	5.70293	10.8993	2145.64	2491.4	1646.6	1755.36
TAS1aD5	4.65167	6.41489	2.60981	2.79239	53.712	69.9989	55.1605	42.0614
TAS1cD8	0.0788418	0	0	0.0900771	0	0	0	0
TAS2D6-22*	0	0.361402	0.676619	0.360308	61.6863	83.9495	13.8644	20.9824
TAS1cD5*	0.315367	0.542104	0	0.180154	0.274976	0.574434	0.69322	0.773543
TAS1aD7*	0.0788418	0.361402	0.386639	0	0.0916588	0	0.396126	0
TAS2D8*	31.8521	17.3473	11.6958	4.77409	0	0.41031	0	1.06362
TAS1bD8*	0	0.0903506	0.386639	0	0.0916588	0	0	0
TAS1bD1*	0	0	0	0	0	0	0	0
TAS1bD4*	0.473051	0	0	0.0900771	9.80749	8.37033	10.9925	4.44787
TAS3aD8*	0	0	0	0	0	0	0	0
TAS1bD7*	0	0	0	0	0	0	0	0
TAS1cD2*	4.73051	2.52982	0.966598	2.52216	31.6223	27.1625	19.2121	15.8576
TAS1aD6,TAS1bD6,TAS1cD3*	6.46503	10.0289	7.73279	8.10694	30.1557	36.8459	14.4586	14.8907
TAS1aD5*	0	0.180701	0	0	3.48303	2.21567	1.78257	1.06362
TAS2D4*	0	1.53596	0.289979	0.0900771	0.366635	0.328248	0	0
TAS2D3*	0	0	0	0	0.0916588	0.164124	0	0
TAS2D2*	0.86726	0	0	0	0	0	0	0
TAS1bD3*	0.630735	0.632454	0	0.720617	1.5582	1.96949	0.792252	0.580157
TAS2D6*	0.236525	0.271052	0.289979	0.0900771	22.0898	16.0842	9.90314	7.63874
TAS1aD1,TAS1cD1*	0	0	0	0	0	0	0	0
TAS1cD6*	0	0	0	0	0	0	0	0
TAS1aD3*	2.36525	3.52367	1.83654	2.52216	17.9651	12.3914	10.4973	8.99244
TAS1cD7*	0	0	0	0	0	0	0	0
TAS1cD4*	3.54788	7.40875	3.38309	2.79239	38.8633	55.4739	11.0915	12.1833
TAS1bD5*	0.236525	0.542104	1.15992	0.450386	6.96607	4.1031	3.06997	3.96441
TAS2D5*	7.96302	14.9982	3.18977	1.44123	0.458294	1.39505	0.891283	0.193386
TAS1bD2*	0	0.180701	0	0	0	0	0	0
TAS1cD8*	0.157684	0.180701	0	0.270231	0.458294	1.39505	0.792252	0
TAS1aD8*	0	0	0	0	2.10815	0.656496	1.18838	0.67685
TAS3aD7*	0	0	0	0	0	0	0	0
TAS2D7*	0.473051	0.542104	0.19332	0.450386	11.549	15.0994	7.92252	11.023
TAS1aD4*	0	0	0.869938	0.180154	1.64986	3.36454	1.28741	0
TAS1aD2*	7.7265	6.957	2.31984	3.51301	4.58294	7.1394	2.07966	1.3537
TAS2D1*	0	0	0	0	0	0	0	0

## Sheet: AGO10rosetteTuMV
Reads per million (RPM)
	Rosette leaves	Rosette leaves	Rosette leaves	Rosette leaves	Rosette leaves	Rosette leaves	Rosette leaves	Rosette leaves
	Mock	Mock	Mock	Mock	TuMV	TuMV	TuMV	TuMV
	Input	Input	HA-AGO10-DAH	HA-AGO10-DAH	Input	Input	HA-AGO10-DAH	HA-AGO10-DAH
Name\Library	73	74	75	76	77	78	79	80
ath-MIR841b	0.257072	0	0.0573254	0.952687	1.46685	1.01231	0.421759	0
ath-miR771	0	0	0	0	0.104775	0	0	0
ath-MIR859	0	0	0	0	0.20955	0.15574	0	0
ath-MIR399f	0	0	0	0.158781	0.20955	0.07787	0	0.259008
ath-MIR167d	11.8253	4.22147	377.946	307.242	63.5986	87.2144	952.191	1694.95
ath-MIR837	0.0514143	0.0534363	0	0	0.20955	0.15574	0	0
ath-MIR870	0	0	0.0573254	0	0	0	0	0
ath-MIR847	0.102829	0.106873	1.43313	0.423416	0.20955	0.23361	6.32638	6.83781
ath-MIR396b	128.022	94.5288	1258.64	1042.03	570.815	627.71	1446	1267.33
ath-miR779	0	0	0	0	0	0	0.0702932	0
ath-MIR396a	272.033	228.761	3243.76	2607.56	1903.66	1723.26	4922.42	5849.44
ath-MIR842	0.154243	0.160309	0.229301	0.635125	1.04775	0.7787	0.140586	0.621619
ath-MIR856	0.0514143	0	0	0	0	0	0	0
ath-MIR838	0.154243	0.0534363	2.69429	2.06416	0.838202	0.62296	4.49876	5.07656
ath-MIR843	1.49102	1.01529	181.779	162.804	4.61011	5.37303	227.89	215.236
ath-miR773a	0	0	0.573254	1.00561	0	0	0.773225	0.103603
ath-MIR447ab	0.668386	0.587799	1.14651	0.846833	0.942977	1.47953	0.913811	1.34684
ath-MIR156g	0.102829	0	0	0	0.314326	0.15574	0.0702932	0.259008
ath-MIR861	3.13627	1.87027	0	0	24.2031	21.7257	0	0
ath-MIR860	0.154243	0.106873	0	0.0529271	1.88595	0.46722	0	0
ath-MIR394ab	0.925458	0.160309	20.1785	12.5437	9.01067	23.2831	18.0653	26.2116
ath-MIR828	0	0	0	0	0	0.38935	0	0
ath-MIR391	1.64526	1.01529	2.29301	1.21732	10.4775	10.4346	11.6687	9.94591
ath-MIR832	0	0	0	0	0	0	0	0
ath-MIR395bcf	11.5168	4.38178	59.6757	24.8757	26.7177	35.1194	21.0177	49.7813
ath-MIR2111ab	0	0	0	0	0	0	0.351466	0
ath-MIR402	0.514143	0.374054	3.09557	1.48196	4.61011	4.28285	3.02261	3.1599
ath-miR472	0.514143	0	20.4078	16.672	3.45758	3.34841	25.5867	32.0652
ath-MIR447c	0	0	0	0	0	0	0	0
ath-MIR399bc	0.0514143	0	26.3123	19.583	0.523876	0.23361	24.5323	51.5944
ath-MIR393ab	0.3599	0.0534363	1.54778	1.64074	2.51461	6.69682	2.24938	1.70945
ath-MIR1888	0.154243	0.106873	0.0573254	0.211708	0.628651	0.93444	0.421759	1.19144
ath-miR773b	0	0	0	0	0	0	0	0
ath-MIR173	1.4396	1.06873	20.6371	15.1371	7.12472	5.84025	19.6821	30.5111
ath-MIR858	7.50649	2.29776	13.9301	4.92222	21.898	19.0003	11.4578	8.23645
ath-MIR166abcdefg	464.066	69.3603	248275	197871	1625.48	1599.37	287946	303473
ath-MIR164c	1.0797	0.480927	9.28671	11.4322	2.40983	3.65989	15.1833	14.349
ath-MIR319ab	13.522	4.8627	240.767	168.096	54.3783	66.5788	169.899	190.941
ath-MIR840	23.9591	13.4125	14.2167	11.3793	107.604	69.46	16.7298	17.9233
ath-MIR159a	66408.2	42008.2	315212	242838	166643	165293	273629	228143
ath-MIR172cd	0	0	0	0	0	0	0	0
ath-MIR850	2.26223	0.961854	141.995	147.031	4.08623	4.04924	241.176	252.74
ath-MIR857	0	0.0534363	0.286627	0.793906	0.314326	0.07787	0.702932	1.50225
ath-MIR869	0.154243	0.0534363	0.114651	0.158781	0	0	0.351466	0
ath-MIR398bc	25.9642	24.2601	1357.69	625.174	74.4952	52.6401	1863.12	2761.8
ath-MIR171a	1.23394	0.694672	0.85988	0.317562	1.36208	1.86888	1.12469	2.84909
ath-MIR863	0	0	1.89174	1.3761	0	0	0.0702932	0.673421
ath-MIR156abcdef	3.75325	1.92371	8.25485	8.04491	11.0014	17.6765	7.31049	8.18465
ath-MIR159b	18819.1	13068.3	77142.9	54482.3	30050.2	34870.9	81613	80391.2
ath-MIR162ab	182.469	142.408	1638.3	1470.21	604.763	606.062	1864.95	1555.71
ath-MIR400	0.411315	0.106873	1.20383	0.740979	0.838202	0.38935	2.67114	3.05629
ath-MIR170	0.102829	0.267182	1.66244	2.06416	0.419101	0.85657	3.23349	5.80178
ath-MIR169a	0.411315	0.160309	0.917206	1.79952	0.628651	1.71314	1.54645	16.7319
ath-MIR834	0	0	0	0	0	0	0	0
ath-miR780.1	0	0	0	0	0	0	0	0
ath-MIR849	0	0	0	0	0	0	0	0
ath-MIR826	0.0514143	0.160309	0	0	5.44831	0.85657	0.0702932	0
ath-MIR1887	0	0	0	0	0	0	0	0
ath-MIR390ab	22.2624	15.1225	15.8218	8.62711	53.4354	55.1319	15.6051	18.3896
ath-miR776	0	0	0	0	0	0	0	0
ath-MIR172ab	3.29052	3.36649	7.62427	3.01684	7.33427	7.787	2.31967	5.64637
ath-MIR839	0	0	1.14651	0.740979	0.20955	0	1.26528	2.02026
ath-MIR167c	0.0514143	0	3.26755	1.58781	0.20955	0.15574	3.16319	2.69368
ath-MIR862	0.102829	0.0534363	0.802555	0.688052	0.104775	0.46722	0.140586	0.621619
ath-MIR156h	0	0	0	0	0	0	0	0
ath-MIR864	0	0	0	0	0	0	0	0
ath-MIR158b	0	0.0534363	0	0.105854	1.04775	0.54509	0.140586	0.362611
ath-MIR841a	1.28536	0.480927	2.86627	2.11708	3.98146	4.20498	1.12469	2.33107
ath-MIR163	1896.67	643.908	502.342	395.471	5404.31	6219.55	593.415	462.744
ath-MIR833	0	0.0534363	0	0	0	0	0	0
ath-MIR395ade	23.9077	6.83985	128.867	54.9912	41.0719	30.9922	38.0286	33.3084
ath-MIR835	0	0	0	0	0	0	0	0
ath-MIR827	0.154243	0.106873	2.86627	1.85245	1.78118	1.09018	9.55987	15.9549
ath-MIR399e	0	0	0	0	0	0	0	0
ath-miR775	0.308486	0.106873	1.66244	0.952687	2.20028	1.09018	1.82762	1.45044
ath-MIR398a	0.668386	0.374054	5.50323	3.49319	16.6593	6.69682	9.41928	10.3603
ath-MIR172e	0	0	0	0	0	0	0	0
ath-MIR164ab	2.1594	1.49622	1.08918	0.317562	3.14326	3.27054	0.702932	2.43467
ath-MIR851	0	0	0	0.105854	0	0	0	0.362611
ath-MIR824	8.94609	3.90085	3.49685	6.56296	40.4432	38.4678	6.46697	6.21619
ath-miR778	0	0	0	0	0	0	0	0
ath-MIR169hijklmn	0.3599	0.160309	2.23569	1.27025	0.20955	0.46722	1.54645	7.97744
ath-MIR169defg	0	0	0	0	0	0	0	0
ath-MIR830	0.0514143	0	0	0	0	0.15574	0	0
ath-MIR158a	242.161	27.8403	840.676	662.223	1027.43	1676	840.495	781.997
ath-MIR159c	3.34193	1.7634	9.22938	9.05053	4.81966	5.13942	11.3172	10.3085
ath-MIR165ab	11.9795	2.83212	5197.69	2718.18	40.0241	52.2507	5171.68	7163.69
ath-MIR399a	0.0514143	0	3.78347	1.42903	0.104775	0	4.21759	10.6193
ath-MIR403	118.819	74.2765	4991.49	3920.15	508.16	477.577	5662.96	5888.49
ath-MIR1886.2	0.874043	0.374054	0	0	2.0955	5.37303	0	0
ath-MIR319c	31.4656	16.3515	166.817	153.171	58.6741	59.4148	220.58	203.166
ath-MIR157d	0.0514143	0.0534363	1.94906	1.69367	0.733427	0.62296	2.60085	0.414413
ath-MIR3434	0	0	0	0	0	0	0	0
ath-MIR825	4.52446	2.72525	23.8473	22.8645	86.5443	61.9845	26.852	22.2229
ath-MIR836	0	0	0	0	0	0	0	0
ath-MIR853	0	0.160309	0.286627	0.211708	0	0	0.140586	0
ath-MIR845a	0.154243	0.0534363	0.286627	0	0.20955	0.15574	0.351466	0.466214
ath-MIR1886.1	0	0	0.0573254	0.317562	0	0	1.12469	1.55405
ath-MIR823	7.71215	5.93143	2.40767	2.59343	11.5253	10.5903	2.24938	2.02026
ath-MIR169bc	0	0	0.171976	0.105854	0.314326	0.15574	1.75733	3.2635
ath-miR777	0	0	0	0.211708	0	0	0	0
ath-MIR829	0	0	0	0	0	0	0	0
ath-MIR865	0.3599	0.267182	0	0	0.419101	0.38935	0	0
ath-MIR848	0.668386	0.106873	1.37581	0.582198	2.30506	2.72545	1.19498	0.362611
ath-miR780.2	0	0	0	0	0	0	0	0
ath-MIR157abc	9.46024	4.64896	93.727	74.6272	21.2694	25.6971	91.8732	99.4072
ath-MIR161.1	2850.31	2456.79	19458	19798.1	14222.9	15627.8	24480.1	25439.5
ath-MIR161.2	9.97438	6.94672	71.8287	49.3809	37.1952	37.8448	62.6312	56.7745
ath-MIR399d	0	0	0	0	0	0	0	0
ath-MIR397b	4.21597	2.56494	42.3061	36.5726	19.4882	21.9593	57.8513	76.7182
ath-MIR844	0.0514143	0.106873	0	0	0.20955	0.07787	0	0
ath-MIR868	0	0	0	0	0	0	0.351466	0
ath-MIR2112	0	0	0	0	0.838202	0.7787	0	0
ath-MIR852	0.0514143	0	0	0	0.104775	0	0	0
ath-MIR846	3.2391	2.13745	36.8602	37.3136	10.3727	15.4961	30.5072	34.7589
ath-MIR866	0.257072	0.320618	0	0	2.82893	4.12711	0	0
ath-MIR167ab	49.0493	27.6266	222.25	175.665	159.049	187.589	272.105	306.044
ath-MIR168ab	1189.93	888.806	589.763	469.41	6211.7	2952.13	683.179	676.322
ath-MIR160abc	15.63	5.55738	147.957	133.905	37.7191	48.3573	137.775	201.56
ath-MIR845b	0.154243	0	0	0	0.104775	0.15574	0	0
ath-MIR171bc	0.616972	0.160309	27.0576	18.895	0.628651	2.41397	34.8654	49.0043
ath-miR774a	0	0	0	0	0	0	0	0
ath-MIR822	15.7842	9.35135	45.7456	44.9351	36.4618	41.894	35.7089	49.8331
ath-miR781	0.257072	0.267182	2.46499	2.5405	6.39129	5.21729	3.0929	4.71394
ath-MIR397a	0	0	0.343952	0.635125	0.104775	0.07787	1.33557	0.932429
ath-MIR408	4.78153	4.54209	10.4905	4.23416	64.9606	47.6564	13.9883	15.5405
ath-MIR831	0	0	0	0	0	0	1.0544	0.725222
ath-MIR774b	0	0	0	0	0	0	0	0
ath-MIR867	0.0514143	0	0	0	0	0.07787	0	0
ath-MIR840Star	0.3599	0.0534363	1.60511	0.688052	3.45758	2.41397	1.96821	2.48648
ath-MIR852Star	0	0	0	0	0	0	0	0
ath-MIR2111bStar	0	0	0.229301	0	0	0.23361	0	0
ath-MIR169dgStar	0.565558	0.641236	0	0	6.07696	8.48783	0	0
ath-MIR862Star	0	0	0	0	0.104775	0	0	0
ath-MIR394aStar	0	0	0	0	0	0	0	0
ath-MIR161.2Star	0	0.0534363	18.0575	9.15638	0.104775	0	10.7549	13.9864
ath-MIR157dStar	0	0	0	0	0	0	0	0
ath-MIR841abStar	0.102829	0.106873	0.171976	0	1.04775	0.54509	0	0
ath-MIR399eStar	0	0	0	0	0	0	0	0
ath-MIR447cStar	0	0	0	0	0	0	0	0
ath-MIR156hStar	0	0	0	0	0	0	0	0
ath-MIR863Star	0.205657	0.0534363	1.43313	0.688052	4.08623	3.34841	0.773225	0.569817
ath-MIR826Star	0	0	0	0	0	0	0	0
ath-MIR166abStar	0.668386	0.641236	0.687904	0.529271	37.1952	18.9224	0.210879	0
ath-MIR774bStar	0	0	0	0	0	0	0	0
ath-MIR395aeStar	0.0514143	0	0	0	0	0	0	0
ath-MIR397aStar	0	0	0	0	0	0	0	0
ath-MIR397bStar	0	0	0	0	0	0	0	0
ath-MIR164bStar	0	0	1.03186	0	0.523876	0.85657	0.843518	0.621619
ath-miR780.1Star	0	0	0	0	0	0	0	0
ath-MIR156gStar	0	0	0	0	0	0	0	0
ath-MIR842Star	0	0	0	0	0	0.31148	0	0
ath-MIR399cStar	0	0	0	0	0.523876	0.07787	0	0
ath-MIR399bStar	0	0	0	0	0	0	0	0
ath-MIR319aStar	0	0	0	0	0.20955	0	0	0
ath-MIR869Star	0	0	0	0	0	0	0	0
ath-MIR2112Star	0.0514143	0	0.114651	0	1.46685	2.41397	0	0
ath-MIR159cStar	0	0	0	0	0	0	0	0
ath-MIR393bStar	35.5787	21.2677	3.49685	1.21732	104.461	109.797	2.95231	5.23196
ath-miR777Star	0	0	0	0	0	0	0	0
ath-MIR403Star	0.668386	0.534363	77.9625	71.1869	15.7163	12.3813	87.6556	82.8307
ath-MIR390bStar	0	0	0	0	0	0	0	0
ath-MIR860Star	0	0	0	0	0	0	0	0
ath-MIR843Star	0.565558	0.374054	0	0.423416	4.19101	1.24592	1.12469	0.31081
ath-MIR166eStar	0.976872	0.587799	0.458603	0.582198	18.3357	10.201	0.281173	0
ath-MIR399aStar	0	0	0	0	0	0.70083	0	0
ath-MIR169lnStar	0	0	0	0	0	0	0	0
ath-MIR159aStar	0	0	0.0573254	0.423416	0	0	0.0702932	0
ath-MIR861Star	0	0.0534363	0	0	0	0	0	0
ath-miR781Star	0.0514143	0	0	0	0.628651	1.5574	0	0
ath-miR472Star	572.087	391.207	43.6819	36.996	1942.22	1419.02	68.3952	59.1574
ath-MIR827Star	0	0	0	0	0	0	0	0
ath-MIR858Star	0	0	0	0	0	0	0	0
ath-MIR853Star	0.514143	0.374054	0.171976	0.105854	62.6556	37.7669	0	0
ath-MIR845aStar	0.0514143	0	0	0	6.70562	5.76238	0.0702932	0.0518016
ath-MIR172bStar	0.0514143	0.160309	0	0	0.942977	1.40166	0.140586	0.0518016
ath-MIR156dStar	0.0514143	0	1.89174	0.635125	0.523876	1.47953	2.60085	1.81306
ath-MIR168bStar	22.1082	16.9393	0.458603	0.688052	889.332	533.877	0.421759	2.27927
ath-MIR165bStar	0	0	0	0	0	0.07787	0	0
ath-MIR172aStar	0	0	0	0	0.20955	0.54509	0	0
ath-MIR156fStar	0	0	0	0	0	0	0	0
ath-MIR319cStar	0	0	0	0	0	0	0	0
ath-MIR164cStar	0.719801	0.961854	1.03186	0.370489	13.7256	17.7544	2.46026	1.81306
ath-MIR2111aStar	0	0	0	0	0	0	0	0
ath-MIR856Star	0	0	0	0	0	0	0	0
ath-MIR831Star	0	0	0	0	0	0	0	0
ath-MIR167cStar	0	0	0	0	0	0	0	0
ath-MIR835Star	0	0	0	0	0	0	0	0
ath-MIR169hStar	0	0	0	0	0	0	0	0.207206
ath-MIR163Star	0.3599	0.0534363	10.3759	8.04491	4.50534	1.71314	6.46697	7.71844
ath-MIR160cStar	0.0514143	0	0	0	0.20955	0	0	0
ath-MIR173Star	0	0	0	0	0.314326	0.15574	0	0
ath-MIR866Star	0.0514143	0.0534363	0	0.264635	0	0.46722	0	0
ath-MIR851Star	0	0	0	0	0	0	0	0
ath-MIR167bStar	0	0	0	0	0.104775	0	0	0
ath-MIR824Star	57.5326	21.2142	2.17836	0.952687	118.082	87.9931	1.82762	0.569817
ath-MIR164aStar	0.102829	0	0.0573254	0	2.20028	4.43859	0	0.259008
ath-MIR838Star	0	0	0.114651	0	0	0	0	0
ath-MIR156eStar	0	0	0	0	0	0	0	0
ath-MIR1888Star	0	0	0	0	0	0	0	0
ath-MIR846Star	7.04376	2.99243	5.50323	4.92222	45.4725	28.4225	4.92052	3.78152
ath-MIR156cStar	0.154243	0.0534363	0	0	0.733427	0.38935	0	0
ath-MIR160bStar	0	0	0	0	0	0	0	0
ath-miR773bStar	0	0	0	0	0	0	0	0
ath-MIR849Star	0	0	0	0	0	0	0	0
ath-MIR395dStar	0	0	0	0	0	0	0	0
ath-MIR166fStar	0	0	0.114651	0.264635	0.942977	0.46722	0	0
ath-MIR396aStar	17.0181	10.3132	27.0576	25.9872	294.838	313.66	29.6637	31.3918
ath-MIR864Star	0	0	0	0	0	0	0	0
ath-MIR850Star	0	0	0	0	0.20955	0	0	0
ath-MIR319bStar	0	0	0	0	0.104775	0.15574	0	0
ath-MIR447abStar	0	0	0	0	0	0	0	0
ath-MIR166gStar	0	0	0	0	0	0	0	0
ath-MIR171bStar	0.0514143	0	0	0	0.628651	0.23361	0	0
ath-MIR1886.1Star	0	0	0.0573254	0.476344	0	0	0.140586	0.31081
ath-miR778Star	0	0	0	0	0	0	0	0
ath-MIR156aStar	0	0	0	0	0	0	0	0
ath-MIR398aStar	0.205657	0.160309	0.171976	0.211708	32.8994	6.77469	0.773225	0.155405
ath-MIR167dStar	0.3599	0.0534363	1.60511	0.688052	0.628651	0.62296	0.702932	0.259008
ath-MIR1887Star	0	0	0	0	0	0	0	0
ath-MIR169eStar	1.38819	0.374054	0	0	10.0584	11.6026	0	0
ath-MIR867Star	0	0	0	0	0	0	0	0
ath-MIR408Star	0.874043	0.320618	2.06371	1.00561	5.13399	2.88119	1.40586	1.39864
ath-MIR832Star	0	0	0	0	0	0	0	0
ath-MIR171cStar	0.205657	0	7.62427	4.65758	0.314326	0.46722	5.55316	10.1531
ath-MIR396bStar	1.0797	0.42749	0.171976	0.370489	7.85814	9.18866	0.351466	0.466214
ath-miR774aStar	0	0	0	0	0	0	0	0
ath-MIR394bStar	0	0	0	0	0	0	0	0
ath-MIR170aStar	31.0028	25.8097	768.102	664.288	209.236	204.72	847.876	763.4
ath-MIR1886.2Star	0	0	0	0	0	0	0	0
ath-MIR837Star	0	0	0	0	0	0	0	0
ath-MIR172cStar	0	0	0	0	0	0	0	0
ath-MIR865Star	0	0	0	0	0	0	0	0
ath-MIR157abStar	0	0	0	0	0	0	0	0
ath-MIR166dStar	0	0	0	0	0.104775	0.31148	0	0
ath-MIR830Star	0	0	0	0	0	0.07787	0	0
ath-MIR828Star	0	0	0	0	0	0	0	0
ath-miR776Star	0	0	0	0	0	0	0	0
ath-MIR393aStar	2.21082	1.1756	0.286627	0.264635	11.6301	9.57801	0.0702932	0
ath-MIR161.1Star	0	0	0	0	0.104775	0.23361	0	0
ath-MIR172eStar	1.28536	0.587799	0	0.105854	2.51461	3.81563	0.632638	0.31081
ath-MIR844Star	0	0	0	0	0	0	0.0702932	0
ath-MIR168aStar	3.29052	3.47336	2.17836	2.06416	173.089	99.44	3.93642	4.50674
ath-MIR156bStar	0.154243	0.0534363	0	0	0.628651	0.07787	0	0
ath-MIR839Star	0	0	0	0	0.104775	0	0	0
ath-MIR158aStar	0.822629	1.44278	3.3822	1.69367	63.1795	25.8528	1.40586	2.43467
ath-miR779Star	0	0	0	0	0	0	0	0
ath-MIR399dStar	0	0	0	0	0	0	0	0
ath-MIR833Star	0.154243	0	0.229301	0.158781	0.314326	0.23361	0.210879	0
ath-MIR162abStar	1.0797	0.694672	0.0573254	0.211708	5.65786	5.76238	0.492052	0.932429
ath-MIR169fStar	2.1594	1.7634	0	0	54.5879	69.3821	0	0
ath-MIR169ijkmStar	0	0	0	0	0	0	0	0.259008
ath-MIR823Star	0.0514143	0.160309	0	0	5.02921	2.95906	0.421759	0
ath-MIR391Star	14.9102	16.5653	0.687904	0.582198	107.918	89.5505	0.210879	0.98423
ath-MIR836Star	0	0	0	0	0	0	0	0
ath-MIR859Star	0	0	0	0	0	0	0	0
ath-MIR390aStar	0.102829	0	0.171976	0	3.56236	3.34841	0.0702932	0.362611
ath-miR773aStar	0	0	0	0	0	0	0	0
ath-MIR3434Star	0	0	0	0	0.104775	0	0	0
ath-MIR395fStar	0	0	0	0	0	0	0	0
ath-MIR160aStar	0.0514143	0	0	0	1.04775	0.23361	0	0
ath-MIR165aStar	0.205657	0	0	0	0.419101	0.31148	0	0
ath-MIR159bStar	0.102829	0.160309	2.23569	0.264635	0.104775	0.46722	1.19498	0.98423
ath-MIR402Star	0	0	0	0	0.20955	0	0	0
ath-MIR822Star	0.462729	0.42749	3.43952	2.69928	0.733427	0.70083	1.12469	2.64188
ath-MIR847Star	0.102829	0.0534363	0.114651	0.158781	2.30506	1.40166	0.913811	1.60585
ath-MIR868Star	0.308486	0.0534363	0	0	0.942977	0	0	0
ath-MIR857Star	0	0	0	0	0	0	0	0
ath-MIR398bcStar	162.572	99.6587	419.736	273.104	2899.24	1790.62	171.234	160.74
ath-MIR829Star	0.102829	0	0	0	0.419101	0.54509	0	0
ath-miR771Star	0	0	0	0	0	0	0	0
ath-MIR395bcStar	0	0	0	0	0	0	0	0
ath-MIR169bStar	0	0	0	0	0	0	0	0
ath-miR780.2Star	0	0	0	0	0	0	0	0
ath-MIR166cStar	0	0	0	0	2.20028	0.31148	0	0
ath-MIR845bStar	0	0	0	0	0	0	0	0
ath-miR775Star	0.0514143	0	0	0	8.27724	6.54108	0	0
ath-MIR157cStar	0.668386	0.320618	3.89812	2.32879	1.57163	2.64758	5.76404	5.69817
ath-MIR167aStar	1.13112	0.587799	0.802555	0.264635	3.35281	3.27054	1.19498	1.34684
ath-MIR169aStar	0	0	0	0	0	0	0	0
ath-MIR172dStar	0	0	0	0	0	0	0	0
ath-MIR400Star	0	0	0	0	0.20955	0	0	0
ath-MIR870Star	0	0	0	0	0	0	0	0
ath-MIR848Star	0	0	0	0	0	0	0	0
ath-MIR399fStar	0	0	0	0	0	0	0	0
ath-MIR825Star	0.154243	0.0534363	0.286627	1.58781	0.628651	0.23361	0.843518	1.81306
ath-MIR169cStar	0	0	0	0	0	0	0	0
ath-MIR158bStar	0	0.0534363	0	0	0.628651	0.23361	0	0
ath-MIR834Star	0	0	0	0	0.20955	0	0	0
TAS1bD3	0.308486	0.160309	0.114651	1.69367	3.03848	3.27054	3.02261	4.04052
TAS1aD6,TAS1bD6,TAS1cD3	4.16456	1.44278	12.2103	6.98637	20.4312	24.2954	11.8795	11.9144
TAS3aD8	0.514143	0.374054	0	0	0.314326	1.01231	0.562345	0.414413
TAS1cD4	1.69667	1.06873	9.11473	2.80513	8.69634	8.5657	5.48287	10.1531
TAS2D6	1.02829	0.213745	0.114651	0	9.95365	7.94274	0	0.259008
TAS1aD3	0	0	0	0	0.104775	0.23361	0	0
TAS1aD7	1.95374	0.587799	0	0	3.66713	5.13942	0	0
TAS2D7	0.102829	0.0534363	0	0	0.314326	0.46722	0	0
TAS1cD5	4.57587	1.44278	0	0	20.2216	12.9264	0	0
TAS1aD8	89.9237	62.1464	3.21022	2.80513	195.406	245.991	2.88202	2.74548
TAS2D3	442.472	226.677	238.187	185.721	1300.26	1336.25	214.464	234.04
TAS3aD7	3.599	3.15274	100.835	48.9575	20.4312	21.0249	97.4263	238.184
TAS1aD1	0.3599	0	0.573254	1.1644	0.942977	1.01231	0.0702932	0.518016
TAS1bD1	0.154243	0.0534363	0	0	0.733427	0.38935	0	0
TAS2D5	1.74809	1.87027	0.171976	0	9.22022	9.50014	0	0
TAS2D2	0.257072	0.0534363	0	0	0.104775	0.07787	0	0
TAS1aD2	1.28536	0.854981	2.35034	0.317562	3.56236	3.58202	1.82762	0.828825
TAS2D1	17.0696	13.4125	15.1912	7.93906	39.7098	34.73	7.45108	14.0382
TAS1cD7	0	0	0	0	0	0	0	0
TAS2D4	0.0514143	0	0	0	0	0.23361	0	0
TAS1aD4	3.90749	1.12216	2.00639	1.21732	10.3727	12.6149	1.47616	2.90089
TAS1bD5	0.0514143	0.160309	0.229301	0.635125	0.628651	0.23361	0.351466	0.466214
TAS2D6-22	0.925458	0.213745	210.728	114.111	2.30506	3.1148	245.112	227.15
TAS1bD4	2.21082	0.534363	5.90451	3.54611	27.4511	16.6642	5.06111	9.47969
TAS1cD6	0.102829	0.106873	0	0	0.20955	0.31148	0	0
TAS1bD8	0	0	0	0	0	0	0	0
TAS1bD2	10.4371	6.14518	1.89174	2.22294	45.7868	44.5416	2.10879	5.28376
TAS1cD1	0	0	5.96184	5.39856	0.733427	0.38935	7.1699	8.49546
TAS2D8	3.44476	1.12216	0.114651	0.740979	42.3292	33.8734	1.0544	2.12387
TAS1bD7	1.0797	0.480927	0	0	4.81966	3.97137	0	0
TAS1cD2	12.288	5.82456	53.3699	34.2438	114.624	110.264	61.0145	66.2542
TAS1aD5	1.02829	0.374054	1.31848	0.476344	13.9351	13.6272	1.89792	0.725222
TAS1cD8	4.47305	1.87027	1.03186	0.211708	14.7733	12.6928	1.61674	1.55405
TAS2D6-22Star	0.616972	0.0534363	8.19753	5.29271	11.4205	8.95505	10.3331	9.7905
TAS1cD5Star	0.154243	0.213745	0	0	0.314326	1.01231	0	0
TAS1aD7Star	0.0514143	0.320618	0	0	0.942977	1.5574	0.0702932	0
TAS2D8Star	3.70183	1.33591	0	0	17.1831	13.6272	0	0.31081
TAS1bD8Star	0	0	0	0	0.20955	0.07787	0	0.362611
TAS1bD1Star	0	0	0	0	0	0	0	0
TAS1bD4Star	0.0514143	0	44.8284	10.0032	0	0.15574	10.3331	84.074
TAS3aD8Star	0	0	0	0	0	0	0	0
TAS1bD7Star	0	0	0	0	0	0.07787	0	0
TAS1cD2Star	41.1829	16.0309	12.153	4.60465	311.182	335.464	12.3013	16.3175
TAS1aD6,TAS1bD6,TAS1cD3Star	2.8792	1.70996	0.630579	2.01123	432.093	311.246	12.9339	8.28825
TAS1aD5Star	0.102829	0.0534363	0.630579	0	2.0955	5.68451	0.210879	1.45044
TAS2D4Star	0.771215	0.587799	0	0	3.66713	2.49184	0	0
TAS2D3Star	0	0	0	0	0.314326	0.31148	0	0
TAS2D2Star	0.0514143	0.106873	0	0	1.2573	2.02462	0	0
TAS1bD3Star	0.308486	0.320618	0.114651	0.158781	8.69634	8.02061	0	0
TAS2D6Star	0.565558	0.160309	0.515928	0.0529271	1.15253	1.40166	1.0544	1.13963
TAS1aD1,TAS1cD1Star	0	0	0	0	0	0	0	0
TAS1cD6Star	0	0	0	0	0	0	0	0
TAS1aD3Star	60.5661	21.428	0.85988	0.264635	149.2	163.761	0.281173	1.19144
TAS1cD7Star	0	0	0	0	0	0	0	0
TAS1cD4Star	10.6942	5.98487	2.63697	2.80513	757.839	491.827	9.41928	6.11259
TAS1bD5Star	1.64526	0.748108	1.14651	0.688052	25.2508	16.6642	1.26528	0.414413
TAS2D5Star	1.4396	0.694672	0	0	24.4126	27.0209	0	0
TAS1bD2Star	0	0	0	0	0.942977	0	0	0
TAS1cD8Star	0.102829	0.106873	0.114651	0	1.6764	0.46722	0	0
TAS1aD8Star	0	0	0.229301	0.105854	0	0	0	0
TAS3aD7Star	0	0	0	0	0	0	0	0
TAS2D7Star	1.33677	0.534363	0.286627	0.317562	5.65786	4.6722	1.61674	1.86486
TAS1aD4Star	0	0	0	0	7.96292	6.77469	0.843518	0.155405
TAS1aD2Star	0.616972	0.42749	0.171976	0	49.1396	38.312	0.210879	0.259008
TAS2D1Star	0	0	0	0	0	0	0	0

## Sheet: AGO10inflorescenceTuMV
Reads per million (RPM)
	Inflorescence	Inflorescence	Inflorescence	Inflorescence	Inflorescence	Inflorescence	Inflorescence	Inflorescence
	Mock	Mock	Mock	Mock	TuMV	TuMV	TuMV	TuMV
	Input	Input	HA-AGO10-DAH	HA-AGO10-DAH	Input	Input	HA-AGO10-DAH	HA-AGO10-DAH
Name\Library	65	66	67	68	69	70	71	72
ath-MIR841b	0.240257	0.638017	1.11559	0	3.03774	5.6404	0.917631	0.796225
ath-miR771	1.6818	1.59504	0.686518	0.082629	3.30026	5.6404	0	1.32704
ath-MIR859	0.400428	0.159504	0.429074	0.578403	0.337526	0.384573	0.28676	0.331761
ath-MIR399f	0.0800857	0	0.343259	0.908919	0.337526	0.640955	3.38377	4.64465
ath-MIR167d	2.32249	4.46612	179.439	177.157	10.5383	16.2162	17.1482	32.2471
ath-MIR837	0	0	0	0.082629	0.0750058	1.85877	0.401464	0
ath-MIR870	0	0	0.171629	0	0	0	0	0
ath-MIR847	0	0	6.09285	3.80093	0.0750058	0.128191	0.688223	2.45503
ath-MIR396b	134.384	131.83	2707.28	2182.81	154.325	281.251	174.637	213.787
ath-miR779	0	0	0.257444	0	0.0375029	0.128191	0.28676	0.0663521
ath-MIR396a	223.92	236.545	4508.88	3975.94	224.83	353.743	176.701	188.175
ath-MIR842	0	0	0.429074	0.165258	0	0	0.28676	0
ath-MIR856	0.800857	0.797522	3.69003	9.6676	0.26252	0.128191	1.03234	1.45975
ath-MIR838	0	0	2.48863	2.97464	0.112509	0.192286	0.114704	0.0663521
ath-MIR843	0.160171	0.239257	4.37655	15.7821	0.0375029	0.320477	1.08969	1.06163
ath-miR773a	0.160171	0	4.71981	3.38779	0.112509	0.192286	0.172056	0.663521
ath-MIR447ab	13.054	10.926	13.1297	4.37934	2.73771	3.97392	8.43074	6.43616
ath-MIR156g	0	0	0	0	0	0.192286	0	0
ath-MIR861	3.76403	4.30662	0	0	25.3145	42.2389	0.057352	0
ath-MIR860	0.320343	0.0797522	0.257444	0.413145	3.33776	6.08907	0	0
ath-MIR394ab	7.60814	2.23306	2330.21	2088.7	16.3513	21.8566	597.55	1054.8
ath-MIR828	0	0	0.0858147	0	0	0	0	0
ath-MIR391	1.36146	0.71777	16.3048	12.8901	1.46261	1.85877	1.66321	2.91949
ath-MIR832	0	0	0	0	0.0375029	0	0	0
ath-MIR395bcf	21.0625	8.77274	453.445	149.559	14.6636	24.9972	31.8303	13.6685
ath-MIR2111ab	0	0	0.686518	1.73521	0	0	0	0
ath-MIR402	0.5606	0.797522	5.14888	3.96619	9.26322	16.4084	0.688223	0.92893
ath-miR472	1.6818	1.03678	96.5416	60.7323	2.43769	3.46116	7.51311	13.3368
ath-MIR447c	0	0	0	0	0.0375029	0	0	0
ath-MIR399bc	1.04111	0.558265	832.66	562.538	1.20009	1.73058	31.1995	46.8446
ath-MIR393ab	0.160171	0.0797522	3.17515	3.88356	1.76264	3.14068	0	0.265408
ath-MIR1888	0.240257	0.239257	0.343259	0.495774	0.412532	0.833241	0.516168	0
ath-miR773b	0	0	0	0	0	0	0	0
ath-MIR173	6.1666	5.26364	264.481	147.906	3.75029	5.76859	32.748	56.2002
ath-MIR858	97.5444	82.3043	571.955	306.058	100.658	170.43	62.6857	84.9971
ath-MIR166abcdefg	3957.35	1648.32	368776	244411	4254.71	6579.85	137790	261610
ath-MIR164c	0.240257	0.0797522	7.63751	3.1399	0.63755	1.60239	0.344112	0.862577
ath-MIR319ab	1502.09	937.487	20098.8	14321.3	4171.34	6746.18	2830.26	3474.73
ath-MIR840	5.12548	7.49671	15.0176	13.2206	10.4258	16.1521	73.1811	85.3952
ath-MIR159a	61534.6	57641.4	165974	136936	52679.5	87400.7	39266.1	44804.7
ath-MIR172cd	0.720771	0.957026	0.0858147	0	0	0.192286	0	0
ath-MIR850	0.240257	0.239257	8.58147	6.69295	0.0750058	0.0640955	10.8969	12.1424
ath-MIR857	0.160171	0	1.20141	0.082629	0	0.128191	0	0.331761
ath-MIR869	0.5606	0.159504	0.943962	1.48732	0.0750058	0.0640955	0.229408	0
ath-MIR398bc	3.12334	1.11653	443.834	320.353	9.60075	14.0369	21.4496	40.8065
ath-MIR171a	42.7658	33.7352	2704.79	1608.95	52.3916	82.0422	217.536	424.985
ath-MIR863	0	0	0	0.330516	0	0	0	0
ath-MIR156abcdef	3.76403	7.57646	21.7969	32.7211	2.25018	3.33297	12.1013	22.9578
ath-MIR159b	18304	16189.9	48968.4	41128.3	3597.62	5402.99	29970.8	36386.4
ath-MIR162ab	266.045	253.054	1562.94	1506.33	299.948	483.344	166.55	285.513
ath-MIR400	0.0800857	0.159504	0.171629	0.247887	0	0.0640955	0.229408	0.199056
ath-MIR170	2.40257	1.27603	32.867	26.9371	3.60028	5.06354	2.29408	5.44087
ath-MIR169a	1.1212	1.03678	36.9003	22.5577	0.300023	0.897337	0.802927	0.796225
ath-MIR834	0	0	0	0	0	0	0	0
ath-miR780.1	10.5713	9.09175	1.37304	2.23098	2.25018	3.58935	0.28676	0.729873
ath-MIR849	0	0	0	0	0	0	0	0
ath-MIR826	1.20129	1.27603	1.63048	0.908919	6.413	11.8577	1.5485	0.995282
ath-MIR1887	0	0	0	0	0	0	0	0
ath-MIR390ab	63.9885	44.422	16.1332	7.84976	193.59	280.161	117.572	230.441
ath-miR776	0.0800857	0	0	0.165258	0	0.192286	0.172056	0
ath-MIR172ab	5.20557	8.93224	25.6586	23.0535	4.08782	8.58879	5.10432	11.0808
ath-MIR839	6.96746	4.38637	62.4731	72.383	2.6252	3.97392	11.8719	15.8582
ath-MIR167c	0.0800857	0	0.0858147	0.578403	0	0	2.92495	1.19434
ath-MIR862	0.640686	0.478513	2.48863	2.5615	0.450035	0.769146	2.40878	4.44559
ath-MIR156h	0.720771	0.71777	6.09285	3.22253	0.26252	0.448668	0.458816	1.06163
ath-MIR864	0	0	0	0	0	0	0	0
ath-MIR158b	0.160171	0	2.57444	3.63568	0.787561	0.833241	1.5485	2.38868
ath-MIR841a	0	0	0	0.082629	0.150012	0.128191	0	0.92893
ath-MIR163	1958.66	2140.23	1368.49	693.836	378.667	652.941	125.945	151.017
ath-MIR833	0	0	0.171629	0.578403	0	0.0640955	0	0.132704
ath-MIR395ade	31.9542	18.5025	202.008	101.716	53.5167	83.5164	14.2233	15.1946
ath-MIR835	0	0	0.257444	0	0	0	0	0.132704
ath-MIR827	0.240257	0.239257	11.0701	7.27135	0.187515	0.256382	8.02927	11.877
ath-MIR399e	0	0	0	0	0	0	0	0
ath-miR775	1.04111	1.75455	11.0701	7.1061	0.300023	0.833241	4.3014	3.91477
ath-MIR398a	0.0800857	0	1.88792	1.32206	0.600047	1.34601	0	0.199056
ath-MIR172e	0.160171	0.319009	0	0	0.150012	0.320477	0	0
ath-MIR164ab	5.84626	3.6686	24.1998	19.9962	3.37526	4.2944	5.50579	10.4173
ath-MIR851	0.5606	0.877274	3.43259	2.80939	1.38761	1.66648	4.35875	2.32232
ath-MIR824	21.9435	16.4289	20.5955	13.8817	60.0422	206.644	14.6821	8.36037
ath-miR778	0.160171	0	0	0.165258	0.0375029	0.128191	0.172056	0.92893
ath-MIR169hijklmn	0	0.239257	10.641	3.55305	0	0	0.516168	0.331761
ath-MIR169defg	0.320343	0.239257	0.514888	0.247887	0.0375029	0	0	0.0663521
ath-MIR830	0	0	0	0	0	0.0640955	0	0.199056
ath-MIR158a	380.647	207.037	3364.11	2341.38	166.963	284.648	2017.53	2601.53
ath-MIR159c	8.08865	4.14711	14.2452	12.5596	1.46261	2.30744	6.65283	9.62106
ath-MIR165ab	1333.51	728.217	95589.4	78063.2	385.793	578.526	38083.7	94267.5
ath-MIR399a	0.160171	0	26.0019	36.4394	0.0750058	0	25.3496	50.693
ath-MIR403	308.25	372.203	6585.16	4729.77	82.0189	135.177	747.984	1177.75
ath-MIR1886.2	0.240257	0.398761	0	0	1.2751	1.85877	0.974983	0.132704
ath-MIR319c	327.15	290.059	1271.69	749.197	151.249	246.063	190.122	211.066
ath-MIR157d	0.400428	0.319009	1.37304	0.661032	0.187515	0.70505	0.57352	2.32232
ath-MIR3434	0	0	0.429074	0	0	0	0	0
ath-MIR825	2.2424	2.71157	16.1332	13.8817	13.2385	24.164	4.87492	4.711
ath-MIR836	0	0	0	0	0	0	0	0
ath-MIR853	0.240257	0	0.171629	0.082629	0.0750058	0	0.057352	0
ath-MIR845a	7.44797	7.73596	4.97725	4.29671	2.28768	3.46116	4.5308	7.29873
ath-MIR1886.1	0	0	2.9177	2.31361	0	0.0640955	0.745575	0
ath-MIR823	4.08437	6.61943	7.29425	3.80093	0.90007	1.15372	3.09701	2.38868
ath-MIR169bc	0	0.319009	7.98077	4.95774	0.562544	0.640955	2.69554	2.18962
ath-miR777	0	0	0.257444	0.165258	0.0750058	0.192286	0	0
ath-MIR829	0	0	0	0	0	0	0	0
ath-MIR865	0	0.159504	0	0	0.0375029	0.0640955	0	0
ath-MIR848	6.32677	4.94464	3.86166	1.15681	3.18775	5.19173	0	0.265408
ath-miR780.2	1.28137	1.43554	0.858147	0	0.26252	0.384573	0	0.663521
ath-MIR157abc	2.40257	3.19009	41.5343	43.3802	2.10016	3.26887	15.8291	18.844
ath-MIR161.1	7485.69	9135.45	29769	25184.2	3731.77	6621.06	8757.99	10607.1
ath-MIR161.2	11.3722	17.386	89.848	56.5182	10.5758	17.3699	20.9908	24.3512
ath-MIR399d	0	0	0.0858147	0.330516	0	0	0.114704	2.05692
ath-MIR397b	8.80943	6.06117	125.032	41.8103	4.42534	6.79412	68.7076	126.733
ath-MIR844	0	0	0	0	0.0750058	0.0640955	0	0
ath-MIR868	0.0800857	0.239257	0.171629	0	0.112509	0.192286	0.344112	0
ath-MIR2112	0	0	0	0	4.27533	9.48613	0.28676	0.663521
ath-MIR852	0	0	0	0	0.412532	0.448668	0.401464	0.132704
ath-MIR846	2.16231	1.9938	4.37655	6.03192	1.2376	2.43563	1.31909	3.58301
ath-MIR866	0	0.0797522	0	0	0	0.0640955	0	0
ath-MIR167ab	109.077	97.6167	146.4	153.938	64.8801	109.731	26.3245	39.2805
ath-MIR168ab	173.065	175.535	706.084	524.281	536.854	1368.25	479.921	309.533
ath-MIR160abc	19.2206	10.4475	912.811	690.944	66.5677	100.63	76.4502	111.803
ath-MIR845b	17.2985	18.343	22.226	19.5004	4.65036	7.24279	23.5143	33.4415
ath-MIR171bc	8.88951	6.77894	202.609	196.822	15.9387	24.4204	16.3453	18.6449
ath-miR774a	0.0800857	0	0	0	0	0.0640955	0	0.0663521
ath-MIR822	13.1341	11.7236	50.8023	50.1558	12.0009	19.4209	4.70286	4.711
ath-miR781	1.04111	1.35579	8.92473	4.5446	8.25064	16.2162	5.44844	5.57358
ath-MIR397a	1.36146	0.558265	5.2347	2.14835	6.82553	9.35794	0.630871	0.663521
ath-MIR408	20.2617	10.3678	25.4012	17.8479	22.9893	34.4193	7.22635	6.43616
ath-MIR831	0	0	0.343259	0	0	0.128191	0	0
ath-MIR774b	0	0	0	0	0	0	0	0
ath-MIR867	24.4261	34.2137	73.4574	54.4525	13.7261	28.0738	5.27638	3.84842
ath-MIR840Star	0.400428	1.27603	9.86869	6.61032	0.450035	1.4742	2.00732	3.25125
ath-MIR852Star	0.0800857	0.0797522	0	0	0.562544	0.769146	0	0
ath-MIR2111bStar	0.0800857	0.0797522	0.171629	0	0.150012	0.384573	0.114704	0.331761
ath-MIR169dgStar	1.20129	2.55207	0	0	6.71302	11.7295	0.172056	0.398113
ath-MIR862Star	0	0	0	0.247887	0.300023	0.0640955	0.229408	0.132704
ath-MIR394aStar	0	0	0	0	0	0	0	0
ath-MIR161.2Star	0.160171	0	93.2806	65.1943	0.600047	0.833241	21.9658	33.5742
ath-MIR157dStar	0	0	0.0858147	0	0	0	0	0
ath-MIR841abStar	0	0.159504	0	0	0.187515	0.897337	0	0
ath-MIR399eStar	0	0	0	0	0	0	0	0
ath-MIR447cStar	0	0	0	0	0	0	0	0
ath-MIR156hStar	0	0	0	0	0.0375029	0.0640955	0.057352	0
ath-MIR863Star	0	0	0	0	2.32518	4.10211	0.28676	0.132704
ath-MIR826Star	0	0	0	0	0.0750058	0	0.172056	0
ath-MIR166abStar	2.32249	3.19009	1.97374	3.05727	35.0277	50.315	2.63819	4.44559
ath-MIR774bStar	0	0	0	0	0	0	0	0
ath-MIR395aeStar	0	0	0	0	0.112509	0.192286	0	0
ath-MIR397aStar	0	0	0	0	0.337526	0.448668	0.172056	0
ath-MIR397bStar	0	0	0	0	0.0375029	0	0	0
ath-MIR164bStar	0.160171	0.159504	26.2593	14.7906	11.3259	15.1906	8.43074	15.9245
ath-miR780.1Star	4.24454	2.55207	1.28722	0.330516	0.450035	1.92286	0.917631	0.265408
ath-MIR156gStar	0	0	0	0	0	0	0	0
ath-MIR842Star	0	0	0	0	0.0375029	0.192286	0.28676	0.132704
ath-MIR399cStar	0	0	0	0	0.90007	1.21781	0.516168	0.199056
ath-MIR399bStar	0.0800857	0	0	0	0.225018	0.384573	0.114704	0
ath-MIR319aStar	1.76189	1.19628	20.5955	17.5174	6.30049	9.22975	4.18669	10.0192
ath-MIR869Star	0	0	0	0	0	0	0.114704	0
ath-MIR2112Star	1.28137	0.159504	0.429074	0	6.75053	9.55023	0.344112	0.199056
ath-MIR159cStar	0	0	0	0	0	0	0	0
ath-MIR393bStar	11.8527	10.2083	13.3871	11.5681	125.522	254.844	27.3569	31.1855
ath-miR777Star	0	0	0	0	0	0	0	0
ath-MIR403Star	0.800857	0.877274	22.3976	13.9643	2.06266	4.2303	1.60585	1.99056
ath-MIR390bStar	0.320343	0.0797522	0	0	1.3126	2.56382	1.72056	1.72515
ath-MIR860Star	0	0	0	0	0	0	0	0
ath-MIR843Star	0	0.159504	0	0	0.525041	1.08962	0.114704	0
ath-MIR166eStar	0.320343	0.159504	0.514888	0	1.61263	1.98696	0.344112	0
ath-MIR399aStar	0	0	0	0	1.68763	1.4742	0.229408	0
ath-MIR169lnStar	0	0	0	0	0	0	0	0
ath-MIR159aStar	0	0	1.28722	0.661032	0.225018	0.384573	0.229408	0.530817
ath-MIR861Star	0	0	0	0	0.0750058	0.0640955	0	0
ath-miR781Star	0.160171	0	0	0	1.57512	2.94839	0.516168	1.19434
ath-miR472Star	103.311	92.991	258.045	173.521	998.515	1750.32	60.3916	62.1056
ath-MIR827Star	0	0	0	0.413145	0	0	0	0
ath-MIR858Star	0	0	0	0	0.112509	0	0	0
ath-MIR853Star	0.400428	0.71777	0.171629	0.495774	53.3667	86.9135	0.172056	0.597169
ath-MIR845aStar	5.44583	6.22067	2.74607	5.94929	50.1414	80.6321	4.07199	6.03804
ath-MIR172bStar	0.320343	1.59504	0.343259	0.743661	2.32518	4.80716	0.229408	0.796225
ath-MIR156dStar	0.0800857	0.0797522	0.686518	0.082629	0	0	0.057352	0.597169
ath-MIR168bStar	1.04111	2.55207	0.343259	0.082629	24.4144	46.1487	1.26174	0.995282
ath-MIR165bStar	1.60171	0.638017	0.686518	1.90047	1.01258	2.17925	0.860279	1.5261
ath-MIR172aStar	0.0800857	0	0	0	0.150012	0.384573	0	0
ath-MIR156fStar	0	0	0	0	0	0	0	0
ath-MIR319cStar	0	0	0	0	0	0	0	0
ath-MIR164cStar	0.160171	0.558265	0.943962	0.743661	17.5139	31.0222	52.8785	74.049
ath-MIR2111aStar	0	0	0.171629	0.082629	0	0	0.172056	0.265408
ath-MIR856Star	0	0	0	0	0	0	0	0
ath-MIR831Star	0	0	0	0	0	0	0	0
ath-MIR167cStar	0	0	0	0	0	0	0	0
ath-MIR835Star	0	0	0	0	0	0	0	0
ath-MIR169hStar	0	0	0.0858147	0	0	0	0	0
ath-MIR163Star	0	0	9.43962	9.08919	1.3126	1.85877	0.57352	0.92893
ath-MIR160cStar	0	0	0	0.165258	4.61286	8.84518	1.03234	0.663521
ath-MIR173Star	0	0	0	0	0.0750058	0	0	0
ath-MIR866Star	0	0	0.514888	0.247887	0.0375029	0.0640955	0.57352	1.19434
ath-MIR851Star	0.160171	0.0797522	0	0.413145	2.02516	3.26887	1.4338	1.06163
ath-MIR167bStar	0.160171	0	0	0	3.56278	4.55078	0.172056	0.199056
ath-MIR824Star	6.7272	8.45373	4.03329	1.90047	93.1948	329.964	38.7699	9.88646
ath-MIR164aStar	46.8501	57.4216	27.8898	13.8817	622.623	997.903	60.9078	55.205
ath-MIR838Star	0	0	0	0	0	0	0.974983	0.398113
ath-MIR156eStar	0.0800857	0	0	0	0	0.0640955	0	0
ath-MIR1888Star	0	0	0	0	0	0	0	0
ath-MIR846Star	1.52163	0.71777	0.429074	0.661032	7.50058	12.4345	1.83526	0.464465
ath-MIR156cStar	0	0	0	0	0	0.128191	0	0
ath-MIR160bStar	0	0	0.0858147	0	1.57512	3.39706	0.172056	0.0663521
ath-miR773bStar	0	0	0	0	0	0	0	0
ath-MIR849Star	0	0	0	0	0	0	0	0
ath-MIR395dStar	0	0	0	0	0.0375029	0	0	0
ath-MIR166fStar	0.720771	1.35579	3.5184	1.90047	6.15048	25.7664	20.3026	5.24182
ath-MIR396aStar	2.48266	4.70538	14.7601	23.7145	443.397	704.602	128.583	113.197
ath-MIR864Star	0	0	0	0	0	0	0	0
ath-MIR850Star	0	0	0	0	0	0	0	0
ath-MIR319bStar	0.640686	1.11653	5.8354	4.04882	15.5262	26.0869	1.94997	2.32232
ath-MIR447abStar	0	0	0	0	0	0	0	0
ath-MIR166gStar	0	0	0	0	0.300023	0.128191	0	0
ath-MIR171bStar	0.480514	0.797522	1.02978	4.21408	8.73818	17.4981	0.860279	0.265408
ath-MIR1886.1Star	0	0	0.171629	0.661032	0.0375029	0.0640955	0.114704	0.597169
ath-miR778Star	0	0	0	0	0	0	0	0
ath-MIR156aStar	0	0	0	0	0	0	0	0
ath-MIR398aStar	0	0	0.171629	0	6.48801	12.8191	2.75289	1.85786
ath-MIR167dStar	0	0	0	0	0.712555	1.21781	0.057352	0
ath-MIR1887Star	0	0	0	0	0	0	0	0
ath-MIR169eStar	0.240257	0.0797522	0	0	0.862567	0.769146	0	0
ath-MIR867Star	0	0	0	0	0.112509	0	0	0
ath-MIR408Star	0.720771	0.239257	2.317	0.991548	18.639	26.5996	27.2422	17.5833
ath-MIR832Star	0	0	0	0	0	0	0	0
ath-MIR171cStar	0.320343	0.71777	52.347	33.7953	6.03797	11.8577	2.9823	1.85786
ath-MIR396bStar	0	0.319009	0.0858147	0.247887	5.1004	9.61432	0.28676	0.862577
ath-miR774aStar	0.0800857	0	0.0858147	0	0	0	0	0
ath-MIR394bStar	0	0	0	0	0	0	0	0
ath-MIR170aStar	752.485	673.667	4207.58	3395.97	37501.6	58412.5	5257.85	5950.46
ath-MIR1886.2Star	0	0	0	0	0.0375029	0.0640955	0	0
ath-MIR837Star	0	0	0	0	0.0375029	0.0640955	0.516168	0.464465
ath-MIR172cStar	0.160171	0.0797522	0	0	0.412532	0.576859	0	0
ath-MIR865Star	0	0	0	0	0	0	0	0
ath-MIR157abStar	0	0	0	0	0.0375029	0	0	0
ath-MIR166dStar	0.160171	0	0.343259	0.330516	2.5127	3.71754	0.344112	0
ath-MIR830Star	0	0	0	0	0.0375029	0.192286	0	0
ath-MIR828Star	0	0	0	0	0	0	0	0
ath-miR776Star	0	0.0797522	0	0	0.0375029	0	0	0
ath-MIR393aStar	0.160171	0.0797522	0	0	0.750058	0.576859	0.516168	0
ath-MIR161.1Star	0	0	0	0	0.150012	0.128191	0	0
ath-MIR172eStar	1.04111	0.877274	1.54467	1.15681	0.712555	0.897337	0.28676	0.597169
ath-MIR844Star	0	0.0797522	2.66026	2.06573	0	0.0640955	0.344112	0
ath-MIR168aStar	1.76189	3.98761	11.1559	5.123	39.153	72.6843	9.69248	7.43144
ath-MIR156bStar	0	0.0797522	0	0	0	0	0	0
ath-MIR839Star	0	0	0	0	0.525041	1.92286	0.229408	0.398113
ath-MIR158aStar	19.2206	19.3	12.7006	14.9559	22.4642	39.8033	11.0689	10.0855
ath-miR779Star	0	0	0	0	0	0	0	0
ath-MIR399dStar	0	0	0	0	0	0	0	0
ath-MIR833Star	0	0.0797522	0	0.413145	0.975076	1.98696	0	0
ath-MIR162abStar	0.400428	0.797522	9.78288	5.28826	19.4265	32.4323	1.83526	1.26069
ath-MIR169fStar	6.00643	4.22687	0	0	6.413	8.78108	0	0
ath-MIR169ijkmStar	0	0	0	0	0	0	0	0
ath-MIR823Star	0	0	0	0	1.65013	2.11515	0	0
ath-MIR391Star	1.6818	1.6748	0.0858147	0.330516	5.47543	9.42204	0.57352	1.19434
ath-MIR836Star	0	0	0	0	0	0	0	0
ath-MIR859Star	0	0	0	0	0.337526	0.512764	0	0
ath-MIR390aStar	2.00214	1.75455	1.02978	1.07418	14.1386	25.5741	38.5405	48.3707
ath-miR773aStar	0	0	0	0	0	0	0	0
ath-MIR3434Star	0.0800857	0	0	0	0	0	0.172056	0.0663521
ath-MIR395fStar	0	0	0	0	0	0	0	0
ath-MIR160aStar	0	0.0797522	0.343259	0.330516	9.90077	16.0239	2.06467	3.31761
ath-MIR165aStar	6.7272	5.10414	3.69003	4.04882	3.11274	5.83269	1.83526	5.10911
ath-MIR159bStar	0.240257	0.0797522	4.80562	2.31361	0	0	1.20439	1.85786
ath-MIR402Star	0	0	0	0	0.0375029	0	0	0
ath-MIR822Star	0.400428	0.159504	5.06307	3.96619	4.12532	6.28136	0.745575	0.92893
ath-MIR847Star	0.240257	0.0797522	1.02978	0.578403	1.50012	2.56382	1.60585	1.79151
ath-MIR868Star	0.640686	0.558265	0	0	0.112509	0.192286	0	0
ath-MIR857Star	0	0	0	0	0	0	0	0
ath-MIR398bcStar	15.5366	13.4781	518.664	306.636	4133.46	6530.69	927.266	1615.94
ath-MIR829Star	0.0800857	0.0797522	0	0	0.337526	0.70505	0	0
ath-miR771Star	0	0	0	0	0	0	0	0
ath-MIR395bcStar	0	0	0	0	0	0	0	0
ath-MIR169bStar	0	0	0	0	0	0	0	0
ath-miR780.2Star	0	0	0	0	0	0	0	0
ath-MIR166cStar	0	0.0797522	0	0	0	0.0640955	0	0
ath-MIR845bStar	0	0	0.171629	0	0	0	0	0
ath-miR775Star	0.240257	0.159504	0.171629	0.165258	10.6883	15.7675	1.20439	1.19434
ath-MIR157cStar	0.240257	0.319009	2.48863	0.908919	0.337526	0.448668	0.344112	0.199056
ath-MIR167aStar	0.320343	0.558265	0.343259	0.578403	2.40019	4.2303	3.61317	2.98585
ath-MIR169aStar	0	0	0	0	0	0	0	0
ath-MIR172dStar	0	0	0	0	1.08758	4.61487	0.630871	0.464465
ath-MIR400Star	0	0	0	0	0	0.128191	0	0.265408
ath-MIR870Star	0	0	0	0	0	0	0	0
ath-MIR848Star	0	0	0	0	0	0	0	0
ath-MIR399fStar	0	0	0	0	0.112509	0.320477	0.229408	0
ath-MIR825Star	0.160171	0	0.772333	0.165258	0.112509	0.256382	0	1.59245
ath-MIR169cStar	0	0	0	0	0	0	0	0
ath-MIR158bStar	0.0800857	0.398761	0	0	0.487538	0.833241	0	0.597169
ath-MIR834Star	0	0	0	0	0	0.0640955	0	0
TAS1bD3	1.6818	2.47232	67.8795	45.6112	1.53762	2.8202	2.63819	5.97169
TAS1aD6,TAS1bD6,TAS1cD3	9.12977	9.49051	29.0054	26.276	4.76287	11.0885	5.50579	7.43144
TAS3aD8	0.5606	0.71777	39.4748	26.0281	0.0750058	0.320477	1.26174	1.72515
TAS1cD4	3.20343	2.63182	43.3364	29.2507	1.3126	3.26887	2.35143	3.45031
TAS2D6	1.6818	4.46612	0.343259	0	12.526	19.4209	3.15436	4.8437
TAS1aD3	0	0	0	0	0.26252	0.70505	1.03234	0.530817
TAS1aD7	0.160171	0.159504	0	0	3.60028	11.7936	4.35875	7.09968
TAS2D7	0.0800857	0	0.429074	0.413145	0.225018	0.320477	0.28676	0.663521
TAS1cD5	10.1709	14.5149	0	0.247887	14.5136	18.9723	6.53812	7.03332
TAS1aD8	116.445	140.683	14.9318	10.5765	66.1552	113.513	32.6333	38.6833
TAS2D3	566.606	643.919	1090.02	620.379	941.323	1832.43	271.217	319.353
TAS3aD7	32.3546	21.7723	10234.5	6304.92	4.50035	7.49917	304.768	371.373
TAS1aD1	0.320343	0.319009	0.600703	0.743661	0.562544	1.28191	0.458816	0.530817
TAS1bD1	0.5606	0.558265	0	0	0.600047	0.897337	0.458816	0.398113
TAS2D5	4.80514	8.37398	0.343259	0	10.5758	15.7675	3.32641	5.77263
TAS2D2	0.320343	0.159504	0	0	0.112509	0.70505	0	0
TAS1aD2	1.92206	1.19628	4.71981	3.38779	0.675053	1.28191	0.458816	0.597169
TAS2D1	12.3332	14.5946	15.7899	15.6995	14.4386	21.7284	7.34105	5.30817
TAS1cD7	0	0	0	0	0	0	0	0
TAS2D4	0.160171	0	0	0.413145	0.412532	0.833241	0.344112	0.995282
TAS1aD4	2.32249	1.9938	4.37655	2.14835	1.80014	4.93535	0.974983	0.132704
TAS1bD5	0.720771	0.957026	2.14537	3.30516	0.337526	0.833241	0.28676	0.331761
TAS2D6-22	0.880943	0.797522	351.24	430.745	1.16259	1.98696	15.8291	35.233
TAS1bD4	2.08223	2.71157	21.4537	13.5512	76.9185	159.662	97.3836	79.4898
TAS1cD6	0	0	0	0	0.26252	0.384573	0	0
TAS1bD8	0	0	0	0	0	0	0	0
TAS1bD2	13.9349	7.97522	16.1332	13.7164	3.11274	3.84573	0.860279	1.99056
TAS1cD1	0.480514	0.319009	10.212	7.35398	0.675053	2.37153	1.5485	2.45503
TAS2D8	14.976	27.9133	10.0403	8.8413	35.6653	61.9803	12.216	16.1899
TAS1bD7	1.04111	1.27603	1.20141	0.578403	8.02562	21.6643	2.8676	2.32232
TAS1cD2	34.8373	43.6244	121.771	118.986	112.021	220.937	144.355	103.377
TAS1aD5	4.00428	2.71157	7.38007	4.79248	16.0888	38.0086	11.8145	10.1519
TAS1cD8	1.04111	0.239257	0.171629	0	2.40019	8.5247	2.12202	1.59245
TAS2D6-22Star	0.640686	0.319009	28.7479	20.3267	13.0885	24.869	24.604	33.3751
TAS1cD5Star	0	0.159504	0.772333	0.330516	0.0750058	0	0	0.597169
TAS1aD7Star	0.400428	0	0	0	0.187515	0.512764	0.630871	0.796225
TAS2D8Star	2.00214	1.9938	0.257444	0	10.7258	16.6648	4.87492	6.03804
TAS1bD8Star	0.160171	0.159504	1.88792	0.578403	0.150012	0.128191	0	0.132704
TAS1bD1Star	0	0	0	0	0	0	0	0
TAS1bD4Star	1.04111	0.0797522	284.218	115.846	0.450035	0.640955	15.1409	19.5739
TAS3aD8Star	0	0	0	0	0	0	0	0
TAS1bD7Star	0	0	0	0	0.0750058	0.0640955	0	0
TAS1cD2Star	36.1987	35.5695	44.7953	29.7464	95.4824	329.002	149.975	159.776
TAS1aD6,TAS1bD6,TAS1cD3Star	2.32249	3.11034	2.48863	3.1399	769.335	1343.76	530.907	553.841
TAS1aD5Star	0.160171	0.877274	0.257444	0.413145	1.08758	4.80716	0	0.663521
TAS2D4Star	1.36146	0.957026	0.257444	0.413145	3.75029	8.01194	0.630871	1.5261
TAS2D3Star	0	0.0797522	0	0	0.300023	0.384573	1.72056	2.98585
TAS2D2Star	0.0800857	0.0797522	0	0	0.375029	1.02553	0.229408	0.464465
TAS1bD3Star	0.880943	1.75455	0.600703	0.661032	138.986	249.011	71.3458	63.3663
TAS2D6Star	0.480514	0.319009	1.37304	1.9831	0.487538	0.70505	1.4338	0.92893
TAS1aD1,TAS1cD1Star	0	0	0	0	0	0	0	0
TAS1cD6Star	0	0.159504	0	0	0.0375029	0.0640955	0	0
TAS1aD3Star	12.9739	20.8951	5.2347	2.14835	31.4274	131.268	6.30871	9.48835
TAS1cD7Star	0	0	0	0	0	0	0	0
TAS1cD4Star	4.56488	5.74216	8.40984	8.09764	1486.69	2505.62	740.873	716.337
TAS1bD5Star	3.04326	2.31281	1.88792	2.80939	109.171	197.414	52.3623	66.9493
TAS2D5Star	9.69037	10.8463	0.343259	0	11.6259	20.7669	1.4338	2.52138
TAS1bD2Star	0	0	0	0	0.975076	1.60239	0.28676	0.199056
TAS1cD8Star	0.880943	1.19628	1.02978	1.56995	0.975076	2.05106	0	0.265408
TAS1aD8Star	0	0	0.257444	1.32206	0.0375029	0	0.057352	0.862577
TAS3aD7Star	0	0	0	0	0	0.0640955	0	0
TAS2D7Star	0.720771	1.9938	5.06307	4.13145	1.65013	3.97392	1.89261	2.98585
TAS1aD4Star	0	0	0.171629	0	24.4894	46.5333	32.6333	34.3704
TAS1aD2Star	0.480514	0.71777	0	0.082629	141.761	232.41	24.8907	62.8355
TAS2D1Star	0	0	0	0	0	0	0	0

## Sheet: AGO10caulineTuMVAS9
Reads per million (RPM)
	Cauline leaves	Cauline leaves	Cauline leaves	Cauline leaves	Cauline leaves	Cauline leaves	Cauline leaves	Cauline leaves
	Mock	Mock	TuMV-AS9	TuMV-AS9	Mock	Mock	TuMV-AS9	TuMV-AS9
	Input	Input	Input	Input	HA-AGO10-DAH	HA-AGO10-DAH	HA-AGO10-DAH	HA-AGO10-DAH
Name\Library	97	98	99	100	101	102	103	104
miR841b	0.205058	0.311927	0.196745	0.315425	0.889636	0	0	1.55564
miR771	0	0	0	0	0	0	0	0
miR859	0	0	0	0	0	0	0	0
miR399f	0	0.0779817	0.0655818	0.189255	0.556023	0	0	1.55564
miR167d	89.747	212.812	153.265	131.532	1331.01	1691.93	1286.81	1437.41
miR837	0	0.701836	0.196745	0.063085	0	0	0	0
miR870	0	0	0	0	0	0	0	0
miR847	0.0683526	0	0.196745	0	2.78011	2.11531	4.0635	2.20382
miR396b	87.2863	248.84	179.104	178.531	945.35	1187.96	731.735	932.994
miR779	0	0	0	0	0	0	0	0
miR396a	307.928	841.423	1006.88	748.252	3491.93	4438.97	3821.11	3619.84
miR842	0.136705	0.233945	0.590236	0.37851	0	0	0	1.81491
miR856	0	0	0	0	0	0	0	0
miR838	0.0683526	0.0779817	0.327909	0.12617	0.889636	2.32684	5.6889	0
miR843	0.205058	4.60092	0.852563	0.693935	28.802	25.5952	28.8509	49.7804
miR773a	0	0	0	0	0.444818	0	0.101588	0
miR447ab	0.683526	1.40367	0.327909	0.25234	0.667227	1.48071	0.40635	0.129637
miR156g	0	0.155963	0	0	0	0	0.101588	0
miR861	2.39234	9.59175	4.98422	3.72202	0	0.211531	0	0
miR860	0	1.24771	0.393491	0.315425	0	0	0	0
miR394ab	5.46821	8.1101	11.6736	7.19169	18.7936	22.2107	34.4382	20.2233
miR828	0	0	0	0	0	0	0	0
miR391	1.98223	2.88532	4.19723	2.01872	5.56023	6.76898	11.9873	18.9269
miR832	0	0	0	0	0	0	0	0
miR395bcf	84.7572	244.551	188.941	147.745	183.71	158.648	245.74	257.977
miR2111ab	0	0.0779817	0	0	0	1.58648	0	0
miR402	1.84552	8.73396	5.96794	4.03744	1.11205	2.22107	0.40635	4.278
miR472	0.683526	1.40367	1.57396	1.76638	26.6891	28.9797	38.5017	45.3728
miR447c	0	0	0	0	0	0	0	0
miR399bc	0.27341	0.46789	0.786982	0.189255	40.7009	45.6906	61.3589	40.4466
miR393ab	3.28092	7.48625	5.7712	2.83883	1.66807	3.27873	2.23493	0
miR1888	0.205058	2.5734	1.04931	0.693935	0.667227	5.39403	0	0.777819
miR773b	0	0	0	0	0	0	0	0
miR173	0.956936	1.01376	1.90187	0.567765	20.5728	18.0859	27.7334	17.7602
miR858	12.3035	21.6789	33.25	14.131	13.3445	5.07674	14.8318	4.92619
miR166abcdefg	138.482	301.789	360.962	266.219	179275	210476	165092	153751
miR164c	1.16199	5.22478	1.83629	2.5234	8.67395	14.0668	5.28255	11.0191
miR319ab	20.9842	32.8303	21.0518	14.2572	76.1751	45.5849	33.0159	30.7239
miR840	2.7341	12.4771	11.7391	4.28978	3.44734	8.67276	1.93016	1.68527
miR159a	30660.7	68306.7	64770.5	52255.1	284505	308087	247933	265542
miR172cd	0	0	0	0	0	0	0	0
miR850	0.205058	1.32569	1.31164	0.37851	54.2678	50.6616	26.2096	30.0757
miR857	0.0683526	0.0779817	0	0.063085	0	0	0	0
miR869	0	0.0779817	0	0.12617	0	0	0	0
miR398bc	4.71633	9.59175	12.3294	8.20105	802.118	1009.42	1050.82	1026.98
miR171a	3.21257	8.03212	6.4926	2.77574	0.889636	2.96143	2.13334	0
miR863	0	0	0	0	0	0	0	0
miR156abcdef	1.64046	15.8303	8.6568	4.41595	6.22745	14.5956	16.6604	13.8711
miR159b	6167.8	9529.21	7950.22	6363.01	129834	113527	99198.2	95778.6
miR162ab	106.63	196.982	301.152	212.912	1620.69	1767.44	1354.57	1479.02
miR400	0	0.155963	0.196745	0.12617	0.556023	0	1.11746	1.55564
miR170	0.341763	0.233945	0.655818	0.37851	0	1.90378	0.8127	4.66691
miR169a	0.478468	1.55963	0.459073	0.37851	2.22409	2.7499	4.97779	10.2413
miR834	0	0	0	0	0	0	0	0
miR780.1	0	0.0779817	0	0	0	0	0	0
miR849	0	0	0	0.12617	0	0	0	0
miR826	0.410116	1.24771	1.37722	1.38787	0	0	0	0
miR1887	0	0	0	0	0	0	0	0
miR390ab	8.81748	16.4541	15.674	9.02116	11.6765	19.6724	17.8794	11.7969
miR776	0	0	0	0	0	0	0	0
miR172ab	5.94668	12.5551	16.9201	10.5983	12.7885	11.9515	21.3334	16.8527
miR839	0	0.233945	0	0	1.55686	2.53837	3.86033	11.7969
miR167c	0.0683526	0.233945	0.0655818	0.12617	9.8972	4.54791	9.04129	7.64855
miR862	0.341763	0.233945	0.590236	0.37851	0.889636	0.423061	0.609525	1.55564
miR156h	0	0	0.196745	0	0	0	0.711113	0
miR864	0	0	0	0	0	0	0	0
miR158b	0	0	0	0.063085	0	0	0	0.907456
miR841a	0.478468	0.701836	0.0655818	0.37851	0	0	0	0
miR163	1708.27	1421.61	2641.31	1521.3	1211.13	1311.17	1304.79	1483.3
miR833	0	0	0	0	0	0	0	0
miR395ade	117.498	410.652	239.505	382.106	1026.31	1202.55	821.335	2471.65
miR835	0	0	0	0	0	0	0	0
miR827	0	0.46789	0.196745	0.189255	9.67479	14.3841	14.9334	34.4833
miR399e	0	0	0	0	0	0	0	0
miR775	0.0683526	0.545872	0.655818	0.189255	0	0	0.8127	1.29637
miR398a	0.205058	1.32569	2.95118	1.13553	10.0084	9.41312	13.7143	18.2787
miR172e	0.0683526	0.0779817	0.131164	0.063085	0	0	0	0
miR164ab	0.888584	2.96331	2.1642	0.820105	2.22409	1.58648	2.03175	1.29637
miR851	0	0	0	0	0	0	0	0
miR824	5.1948	105.665	14.8871	9.96744	10.1196	14.3841	9.54923	10.7598
miR778	0	0	0	0.12617	0	0	0	0
miR169hijklmn	0.751879	0.545872	0.459073	0.189255	1.00084	0	5.38414	0.518546
miR169defg	0	0	0.0655818	0	0	0	0	0
miR830	0.0683526	0.0779817	0.196745	0.12617	0	0	0	0
miR158a	134.176	766.872	604.336	310.946	1006.07	1176.96	897.729	931.827
miR159c	1.09364	1.55963	0.786982	0.75702	13.6782	13.4322	10.1588	9.46347
miR165ab	14.9009	34.5459	30.9546	19.2409	4919.24	5797.21	3386.32	1973.2
miR399a	0	0	0	0	4.11457	3.27873	10.0572	7.77819
miR403	47.2316	124.303	129.983	115.319	4660.92	5260.03	6215.73	5904.17
miR1886.2	0.615173	1.63762	1.4428	1.19862	0.778432	0	0	0
miR319c	33.5611	72.8349	95.6183	47.8815	101.53	104.496	86.2478	82.1896
miR157d	0	0.155963	0	0.063085	0	0	0	0
miR3434	0	0	0	0	0	0	0	0
miR825	6.28844	21.1331	14.2968	10.3459	19.3496	26.4413	23.4667	13.0933
miR836	0	0	0	0	0	0	0	0
miR853	0.136705	0.0779817	0	0	0	0	0	0
miR845a	0.205058	0.389909	0.196745	0.12617	0	0	0	1.29637
miR1886.1	0	0.0779817	0	0	0	0.317296	0	0.259273
miR823	3.8961	10.2936	8.13214	5.74074	1.66807	4.01908	3.55556	0.259273
miR169bc	0	0.233945	0.0655818	0.12617	4.7818	2.11531	0.609525	1.55564
miR777	0	0	0	0.063085	0.889636	0	0	0
miR829	0	0	0	0	0	0	0	0
miR865	0.136705	0.311927	0.131164	0.441595	0	0	0	0
miR848	1.36705	3.97707	4.19723	3.46968	0	1.37495	0.507938	0
miR780.2	0	0	0	0	0	0	0	0
miR157abc	1.70881	3.82111	2.29536	0.37851	63.609	66.6322	60.9525	35.3908
miR161.1	2796.1	11174.9	6883.01	5714.87	18758.1	22346	15390.7	20337.4
miR161.2	6.69855	29.945	21.0518	14.4465	55.0462	30.672	27.0223	45.7617
miR399d	0	0	0	0	0	0	0	0
miR397b	7.45043	22.4587	20.1992	15.0773	101.641	90.4294	94.07	93.7272
miR844	0	0	0	0.063085	0	0	0	0
miR868	0	0.155963	0.262327	0	0	0	0	0
miR2112	0	0	0	0	0	0	0	0
miR852	0	0	0	0	0	0	0	0
miR846	1.98223	4.13303	0.655818	1.64021	24.6874	19.3551	16.7619	14.26
miR866	0	0.0779817	0.131164	0.063085	0	0	0	0
miR167ab	23.5133	80.6331	53.9082	41.0684	290.466	330.94	408.89	533.065
miR168ab	561.722	963.464	747.96	899.908	918.327	1012.49	589.309	805.821
miR160abc	16.6097	25.8899	32.7909	19.3671	94.1902	93.4966	120.889	85.8194
miR845b	0.136705	0.545872	0.393491	0.63085	0	0	0	0
miR171bc	0.478468	1.94954	2.03304	1.07245	82.2914	86.8334	160.407	80.3746
miR774a	0	0	0.0655818	0	0	0	0	0
miR822	8.74913	31.9725	27.0853	14.0049	17.9039	21.0473	13.4096	9.85238
miR781	0.205058	2.72936	0.852563	1.64021	0	0.951888	1.72699	0
miR397a	0	0.0779817	0	0.063085	0	1.79801	1.93016	0
miR408	0.136705	0.0779817	0.7214	0.441595	17.9039	10.1535	19.2	18.6677
miR831	0	0	0	0	0	1.05765	0	0.777819
miR774b	0	0	0	0	0	0	0	0
miR867	0	0	0	0	0	0	0	0
miR840Star	0.205058	0.233945	0.524654	0.189255	0.889636	1.26918	1.93016	2.98164
miR852Star	0	0.0779817	0	0	0	0	0	0
miR2111bStar	0	0.0779817	0	0	0	0	0	0
miR169dgStar	29.0499	44.7615	40.7919	29.2715	0	0	0.507938	1.81491
miR862Star	0	0	0	0	0	0	0	0
miR394aStar	0	0	0	0	0	0	0	0
miR161.2Star	0	0	0	0	10.7868	11.74	19.2	22.1678
miR157dStar	0	0	0	0	0	0	0	0
miR841abStar	0.0683526	0.545872	0.262327	0.25234	0	0	0	0
miR399eStar	0	0	0	0	0	0	0	0
miR447cStar	0	0	0	0	0	0	0	0
miR156hStar	0	0	0	0	0	0	0	0
miR863Star	0.136705	0.311927	0.0655818	0	0	0.634592	0	0
miR826Star	0	0	0	0	0	0	0	0
miR166abStar	4.16951	11.3853	7.41074	7.50712	2.3353	2.00954	0.40635	1.03709
miR774bStar	0	0	0	0	0	0	0	0
miR395aeStar	0.205058	0.935781	0.327909	0.50468	0	0	0	0
miR397aStar	0	0	0	0	0	0	0	0
miR397bStar	0	0	0	0	0	0	0	0
miR164bStar	0	0.0779817	0	0	0	3.49026	0	1.29637
miR780.1Star	0	0	0	0	0	0	0	0
miR156gStar	0	0	0	0	0	0	0	0
miR842Star	0	0	0	0	0	0	0	0
miR399cStar	0	0.155963	0	0.063085	0	0	0.101588	0
miR399bStar	0	0	0	0	0	0	0	0
miR319aStar	0	0	0	0	0	0	0	0
miR869Star	0	0	0	0	0	0	0	0
miR2112Star	0.341763	1.09174	1.37722	0.820105	0	0	0	0
miR159cStar	0	0	0	0	0	0	0	0
miR393bStar	2.5974	9.35781	6.4926	3.21734	0.778432	0	0.40635	1.55564
miR777Star	0	0	0	0	0	0	0	0
miR403Star	0.751879	3.27523	1.96745	1.00936	46.1499	48.7578	47.2382	58.3364
miR390bStar	0	0	0	0	0	0	0	0
miR860Star	0	0	0	0	0	0	0	0
miR843Star	0	0.545872	0	0.441595	5.22661	0.528827	0.40635	1.55564
miR166eStar	1.84552	3.27523	1.83629	2.01872	3.89216	1.16342	4.46985	2.33346
miR399aStar	0.0683526	0	0	0	0	0	0	0
miR169lnStar	0	0	0.0655818	0	0	0	0	0
miR159aStar	0	0	0.0655818	0	0	1.48071	0	0.259273
miR861Star	0	0.0779817	0.131164	0	0	0	0	0
miR781Star	0	0.0779817	0.0655818	0	0	0	1.42223	0
miR472Star	159.535	348.656	281.543	213.858	25.7995	16.2879	20.3175	26.3162
miR827Star	0	0	0	0	0	0	0	0
miR858Star	0	0	0	0	0	0	1.32064	1.16673
miR853Star	1.02529	1.55963	1.63954	2.14489	0	0	0	0
miR845aStar	0.683526	0.701836	0.7214	0.50468	0	0	0	0
miR172bStar	0.0683526	0	0.196745	0.12617	0.222409	0	0	1.426
miR156dStar	0	0.545872	0.262327	0.189255	0.444818	2.96143	0	4.278
miR168bStar	7.99725	33.1422	23.8062	31.5425	1.44566	0	0.609525	0
miR165bStar	0	0.155963	0	0	0	0	0	0
miR172aStar	0	0.0779817	0	0	0	0	0	0
miR156fStar	0	0	0	0	0	0	0	0
miR319cStar	0	0	0	0	0	0	0	0
miR164cStar	0.341763	0.857799	0.852563	0.820105	4.22577	2.7499	2.74286	1.29637
miR2111aStar	0	0	0	0	0	0	0	0
miR856Star	0	0	0	0	0	0	0	0
miR831Star	0	0	0	0	0	0	0	0
miR167cStar	0	0	0	0	0	0	0	0
miR835Star	0	0	0	0	0	0	0	0
miR169hStar	0	0.311927	0.131164	0	0	0	0	0
miR163Star	0.205058	0.311927	0.327909	0.693935	35.4742	46.6425	74.1589	55.0955
miR160cStar	0.0683526	0	0.0655818	0	1.44566	0	0	0
miR173Star	0	0	0	0.063085	0	0	0	0
miR866Star	0	0.311927	0.196745	0.12617	2.3353	0.317296	0	0.129637
miR851Star	0	0	0	0	0	0	0	0
miR167bStar	0.0683526	0	0.0655818	0	0	0	0	0
miR824Star	46.6848	130.619	111.883	81.7582	5.56023	3.59602	3.35239	8.03746
miR164aStar	0	0.155963	0	0.063085	0	0	0	0
miR838Star	0	0	0	0	0	0	0	0
miR156eStar	0	0	0	0	0	0	0	0
miR1888Star	0	0	0	0	0	0	0	0
miR846Star	3.41763	8.26606	7.73865	6.7501	0.778432	2.96143	3.14921	2.33346
miR156cStar	0.136705	1.01376	0.262327	0.63085	0	0	0	1.03709
miR160bStar	0	0	0.0655818	0	0	0	0	0
miR773bStar	0	0	0	0	0	0	0	0
miR849Star	0	0	0	0	0	0	0	0
miR395dStar	0.136705	0	0.0655818	0.12617	0	0	0	0
miR166fStar	0.136705	0.0779817	0	0.063085	0	0	0	0
miR396aStar	10.3896	21.523	12.2638	19.4302	36.2527	19.7781	32.7112	25.9273
miR864Star	0	0	0.0655818	0	0	0	0	0
miR850Star	0	0	0	0	0	0	0	0
miR319bStar	0	0	0	0	0	0	0	0
miR447abStar	0	0	0	0	0	0	0	0
miR166gStar	0	0	0	0	0	0	0	0
miR171bStar	0	0	0.131164	0	0	0	0	0
miR1886.1Star	0	0	0.0655818	0	1.11205	1.48071	0.40635	2.33346
miR778Star	0	0	0	0	0	0	0	0
miR156aStar	0	0	0	0	0	0	0	0
miR398aStar	0.683526	1.87156	1.77071	1.07245	1.33445	0.317296	0.304763	0.907456
miR167dStar	0.341763	0.701836	0.262327	0.567765	5.33782	5.39403	11.2762	5.70401
miR1887Star	0	0	0	0	0	0	0	0
miR169eStar	7.86055	12.945	11.8047	7.06552	0	0	0	0
miR867Star	0	0	0	0	0	0	0	0
miR408Star	1.36705	3.82111	2.22978	2.46032	1.00084	0.951888	0.711113	0.777819
miR832Star	0	0	0	0	0	0	0	0
miR171cStar	0	0.389909	0.131164	0.189255	49.0412	44.1042	34.9461	41.743
miR396bStar	0.0683526	0.623854	0.459073	0.37851	0.556023	0	1.01588	1.68527
miR774aStar	0	0	0	0	0	0	0	0
miR394bStar	0	0	0	0	0	0	0	0
miR170aStar	21.9412	48.2707	42.2347	24.3508	782.435	716.455	493.614	365.964
miR1886.2Star	0	0	0	0	0	0	0	0
miR837Star	0	0.0779817	0	0	0	0	0	0
miR172cStar	0	0	0.196745	0	0	0	0	0
miR865Star	0	0	0	0	0	0	0	0
miR157abStar	0	0	0	0	0	0	0	0
miR166dStar	0.0683526	0	0	0	0	0	0	0
miR830Star	0	0	0	0	0	0	0	0
miR828Star	0	0	0	0	0	0	0	0
miR776Star	0	0	0	0	0	0	0	0
miR393aStar	0	0.623854	0.459073	0.315425	0	0	0	0
miR161.1Star	0.0683526	0	0.0655818	0.25234	0	0	0	0
miR172eStar	1.16199	1.16973	2.22978	0.441595	4.67059	1.05765	3.14921	0
miR844Star	0	0	0	0	0	0	0	0
miR168aStar	2.46069	4.6789	5.96794	4.66829	2.78011	0.105765	4.16509	1.55564
miR156bStar	0	0	0	0	0	0	0	0
miR839Star	0	0	0	0	0	0	0	0
miR158aStar	3.28092	6.23854	3.14793	2.39723	2.66891	0	1.21905	0.129637
miR779Star	0	0	0	0	0	0	0	0
miR399dStar	0	0	0	0	0	0	0	0
miR833Star	0.205058	0.233945	0.0655818	0	0	0	0.507938	0
miR162abStar	0.683526	0.701836	1.11489	0.88319	1.22325	0.846123	0	0
miR169fStar	16.1996	32.1285	27.7411	15.0142	0	1.79801	0	0
miR169ijkmStar	0	0.0779817	0.196745	0	0	0	0	0
miR823Star	0.0683526	0.0779817	0.262327	0	0	0	0	0
miR391Star	0.341763	1.01376	1.83629	1.51404	0	0	0	0
miR836Star	0	0	0	0	0	0	0	0
miR859Star	0	0	0	0	0	0	0	0
miR390aStar	0.0683526	0.155963	0	0.50468	0.667227	0.317296	0	0
miR773aStar	0	0	0	0	0	0	0	0
miR3434Star	0	0.0779817	0	0.063085	0	0	0	0
miR395fStar	0	0	0	0	0	0	0	0
miR160aStar	0	0	0	0	0	0	0	0
miR165aStar	0.136705	0.46789	0.459073	0.063085	0	0	0	0
miR159bStar	0.205058	0.155963	0	0.189255	6.89468	2.22107	3.14921	0.777819
miR402Star	0	0	0	0	0	0	0	0
miR822Star	0.0683526	0.857799	0.459073	0.189255	1.89048	2.00954	0.40635	1.29637
miR847Star	0.615173	2.41743	2.55769	1.13553	0	1.69225	2.13334	6.22255
miR868Star	0	0	0	0	0	0	0	0
miR857Star	0	0	0	0	0	0	0	0
miR398bcStar	227.614	587.203	384.113	323.5	361.86	333.584	549.792	443.098
miR829Star	0	0	0	0	0	0	0	0
miR771Star	0	0	0	0	0	0	0	0
miR395bcStar	0	0.0779817	0.0655818	0	0	0	0	0
miR169bStar	0	0	0	0	0	0	0	0
miR780.2Star	0	0	0	0	0	0	0	0
miR166cStar	0.0683526	0	0.131164	0.189255	0	0	0	0
miR845bStar	0	0	0	0	0	0	0	0
miR775Star	0.0683526	0	0.0655818	0.37851	0	0	0	0
miR157cStar	0.820231	0.623854	0.524654	0.063085	0.667227	3.0672	1.52381	0
miR167aStar	0.27341	1.16973	0.7214	0.441595	2.66891	0	0	0.777819
miR169aStar	0.0683526	0.0779817	0.131164	0.063085	0	0	0	0
miR172dStar	0	0.155963	0	0	0	0	0	0
miR400Star	0	0	0	0	0	0	0	0
miR870Star	0	0	0	0.063085	0	0	0	0
miR848Star	0	0	0	0	0	0	0	0
miR399fStar	0	0.0779817	0.0655818	0	0	0	0	0
miR825Star	0.0683526	0.0779817	0.327909	0.189255	0	0	0	0
miR169cStar	0	0	0	0	0	0	0	0
miR158bStar	0	0	0	0	0	0	0	0
miR834Star	0	0	0	0	0	0	0	0
TAS1bD3	0.27341	2.18349	2.03304	0.820105	0	2.22107	3.86033	8.81528
TAS1aD6,TAS1bD6,TAS1cD3	2.87081	16.2982	13.1819	7.38095	16.1247	25.3837	45.1049	46.5395
TAS3aD8	0.546821	1.16973	1.70513	0.315425	0	0	0	0.259273
TAS1cD4	1.77717	7.79817	6.82051	4.28978	18.2375	39.4505	73.8541	43.9468
TAS2D6	5.74162	14.5826	10.1652	6.93935	13.0109	11.74	11.1746	14.1304
TAS1aD3	0	0	0	0	0	0	0	0
TAS1aD7	2.87081	8.03212	6.55818	4.41595	0	0	0	0
TAS2D7	0	0.233945	0.262327	0.189255	0	3.17296	0	0
TAS1cD5	3.00751	5.77065	6.4926	3.7851	0	1.26918	0	2.46309
TAS1aD8	24.6069	83.8304	31.5448	30.4701	1.66807	4.12485	4.36826	3.8891
TAS2D3	142.652	462.276	240.226	185.975	148.347	167.215	129.524	161.009
TAS3aD7	8.20231	9.98166	16.1331	9.65201	79.5112	138.235	141.918	61.3181
TAS1aD1	0.136705	1.7156	0.786982	0.567765	0	2.11531	0	0
TAS1bD1	0	0.155963	0.131164	0	0	0	0	0
TAS2D5	1.02529	3.89909	2.29536	2.46032	0	0	0	0
TAS2D2	0	0	0	0	0	0	0	0
TAS1aD2	1.64046	3.04129	3.41025	1.51404	0.889636	7.72087	3.75874	3.8891
TAS2D1	21.8045	63.4771	49.711	30.1546	11.3429	4.75944	5.38414	8.03746
TAS1cD7	0	0	0	0	0	0	0	0
TAS2D4	0	0	0	0	0	0	0	0
TAS1aD4	2.66575	16.4541	7.9354	4.92063	3.66975	0.951888	3.45398	1.29637
TAS1bD5	0	0.701836	0.327909	0.25234	0	1.26918	0.101588	1.426
TAS2D6-22	0.478468	1.40367	2.29536	1.13553	135.225	165.417	165.689	158.805
TAS1bD4	1.36705	4.91285	3.47584	1.64021	1582.11	1839.47	1308.04	1267.97
TAS1cD6	0.0683526	0	0.131164	0	0	0	0	0
TAS1bD8	0	0	0	0	0	0	0	0
TAS1bD2	100.137	85.0781	86.6336	49.5218	6.11625	0.846123	12.8	1.16673
TAS1cD1	0	0.155963	0	0	3.78095	8.35546	2.84445	3.62982
TAS2D8	3.55433	9.98166	12.854	6.37159	0.111205	2.64413	0.711113	1.29637
TAS1bD7	0.0683526	0.0779817	0	0.25234	0	0	0	0
TAS1cD2	64.4565	293.211	137.066	106.866	247.875	272.769	159.086	193.158
TAS1aD5	3.34928	14.9725	12.2638	6.37159	3.44734	6.55745	2.33651	0.777819
TAS1cD8	0.205058	0.623854	0.459073	0.37851	1.11205	2.00954	0.507938	0
TAS2D6-22Star	0.27341	2.41743	0.655818	0.63085	530.668	562.566	422.299	486.526
TAS1cD5Star	0.0683526	0.233945	0.131164	0	0.333614	0	0	0
TAS1aD7Star	0.27341	0.0779817	0.131164	0.063085	0	0	0	0
TAS2D8Star	4.64798	11.9312	10.4275	9.7151	0	0	0	0
TAS1bD8Star	0.0683526	0.0779817	0.0655818	0	0	0	2.03175	0
TAS1bD1Star	0	0	0	0	0	0	0	0
TAS1bD4Star	0	0.0779817	0.262327	0.12617	7.22829	24.1145	20.3175	31.6313
TAS3aD8Star	0	0	0	0	0	0	0	0
TAS1bD7Star	0	0	0.0655818	0	0	0	0	0
TAS1cD2Star	2.11893	6.70643	7.214	4.79446	37.6983	29.6143	42.1588	20.6122
TAS1aD6,TAS1bD6,TAS1cD3Star	4.64798	9.04588	8.91912	5.23606	405.341	460.397	383.493	365.964
TAS1aD5Star	0.136705	0.311927	0.131164	0.441595	0	0.317296	0	4.278
TAS2D4Star	0.478468	2.88532	1.04931	0.75702	0	0.528827	0	0
TAS2D3Star	0	0	0	0	2.4465	0	1.11746	0
TAS2D2Star	0	0.389909	0.459073	0.12617	0	0	0	0
TAS1bD3Star	0.341763	1.63762	3.41025	1.51404	114.874	136.12	102.197	81.5414
TAS2D6Star	0.0683526	0.155963	0.393491	0.189255	0	0	1.01588	2.72237
TAS1aD1,TAS1cD1Star	0	0	0	0	0	0	0	0
TAS1cD6Star	0.0683526	0	0.0655818	0.063085	0	0.317296	0	0
TAS1aD3Star	3.00751	83.0506	6.82051	4.47904	0.222409	2.4326	1.6254	3.11128
TAS1cD7Star	0	0	0	0	0	0	0	0
TAS1cD4Star	13.6705	30.9588	17.7071	13.5633	3395.41	3604.38	2372.47	2655.47
TAS1bD5Star	1.2987	2.49542	2.55769	2.01872	12.4549	15.1244	11.8857	6.61146
TAS2D5Star	1.23035	2.41743	3.54142	2.08181	0	0	0	0
TAS1bD2Star	0.0683526	0.155963	0	0	0	0	1.72699	0
TAS1cD8Star	1.23035	3.82111	1.63954	1.82947	0	0	0	0
TAS1aD8Star	0	0	0	0	0	3.27873	1.11746	0.907456
TAS3aD7Star	0	0	0	0	0	0	0	0
TAS2D7Star	0.478468	3.19725	3.14793	0.88319	0	2.96143	1.21905	2.98164
TAS1aD4Star	0	0.0779817	0.131164	0.12617	162.025	175.042	109.003	128.599
TAS1aD2Star	2.18728	2.72936	2.49211	1.19862	43.1474	33.5276	39.2128	11.1487
TAS2D1Star	0	0	0	0	0	0	0	0

[truncated: 2 more sheets: HCProInflorescence, HCProCauline]
